# Supplementary material for: Exploring the mechanism of action of Phyllanthus emblica in the treatment of epilepsy based on network pharmacology and molecular docking
Source: Medicine (Baltimore). 2025 Feb 14;104(7):e41414. doi: 10.1097/MD.0000000000041414 (PMC11835119; doi:10.1097/MD.0000000000041414)
Supplement: Supplementary file 1 [file medi-104-e41414-s001.xlsx]

## Sheet: Supplementary Table S1.1
Gene Symbol	Description	Category	Uniprot ID	Gifts	GC Id	Relevance score	GeneCards Link
CACNA1H	Calcium Voltage-Gated Channel Subunit Alpha1 H	Protein Coding	O95180	52	GC16P001153	136.24	https://www.genecards.org/cgi-bin/carddisp.pl?gene=CACNA1H
SCN1A	Sodium Voltage-Gated Channel Alpha Subunit 1	Protein Coding	P35498	51	GC02M165989	115.235	https://www.genecards.org/cgi-bin/carddisp.pl?gene=SCN1A
DEPDC5	DEP Domain Containing 5, GATOR1 Subcomplex Subunit	Protein Coding	O75140	45	GC22P031753	106.205	https://www.genecards.org/cgi-bin/carddisp.pl?gene=DEPDC5
RELN	Reelin	Protein Coding	P78509	48	GC07M103471	103.963	https://www.genecards.org/cgi-bin/carddisp.pl?gene=RELN
KCNT1	Potassium Sodium-Activated Channel Subfamily T Member 1	Protein Coding	Q5JUK3	45	GC09P135702	101.734	https://www.genecards.org/cgi-bin/carddisp.pl?gene=KCNT1
GRIN2A	Glutamate Ionotropic Receptor NMDA Type Subunit 2A	Protein Coding	Q12879	55	GC16M009753	96.9947	https://www.genecards.org/cgi-bin/carddisp.pl?gene=GRIN2A
GABRA1	Gamma-Aminobutyric Acid Type A Receptor Subunit Alpha1	Protein Coding	P14867	51	GC05P161847	94.4511	https://www.genecards.org/cgi-bin/carddisp.pl?gene=GABRA1
EPM2A	EPM2A Glucan Phosphatase, Laforin	Protein Coding	B3EWF7	46	GC06M145382	91.9715	https://www.genecards.org/cgi-bin/carddisp.pl?gene=EPM2A
SCN2A	Sodium Voltage-Gated Channel Alpha Subunit 2	Protein Coding	Q99250	52	GC02P165194	91.0723	https://www.genecards.org/cgi-bin/carddisp.pl?gene=SCN2A
KCNQ3	Potassium Voltage-Gated Channel Subfamily Q Member 3	Protein Coding	O43525	51	GC08M132120	84.0884	https://www.genecards.org/cgi-bin/carddisp.pl?gene=KCNQ3
GABRG2	Gamma-Aminobutyric Acid Type A Receptor Subunit Gamma2	Protein Coding	P18507	52	GC05P162000	83.4968	https://www.genecards.org/cgi-bin/carddisp.pl?gene=GABRG2
TBC1D24	TBC1 Domain Family Member 24	Protein Coding	Q9ULP9	43	GC16P002475	80.8828	https://www.genecards.org/cgi-bin/carddisp.pl?gene=TBC1D24
SCN9A	Sodium Voltage-Gated Channel Alpha Subunit 9	Protein Coding	Q15858	51	GC02M166195	80.1131	https://www.genecards.org/cgi-bin/carddisp.pl?gene=SCN9A
EFHC1	EF-Hand Domain Containing 1	Protein Coding	Q5JVL4	45	GC06P052362	79.0521	https://www.genecards.org/cgi-bin/carddisp.pl?gene=EFHC1
PRICKLE1	Prickle Planar Cell Polarity Protein 1	Protein Coding	Q96MT3	48	GC12M042456	77.0896	https://www.genecards.org/cgi-bin/carddisp.pl?gene=PRICKLE1
SCARB2	Scavenger Receptor Class B Member 2	Protein Coding	Q14108	49	GC04M076158	76.2151	https://www.genecards.org/cgi-bin/carddisp.pl?gene=SCARB2
GABRB3	Gamma-Aminobutyric Acid Type A Receptor Subunit Beta3	Protein Coding	P28472	52	GC15M026543	74.4209	https://www.genecards.org/cgi-bin/carddisp.pl?gene=GABRB3
CSTB	Cystatin B	Protein Coding	P04080	50	GC21M043772	69.7771	https://www.genecards.org/cgi-bin/carddisp.pl?gene=CSTB
GABRD	Gamma-Aminobutyric Acid Type A Receptor Subunit Delta	Protein Coding	O14764	50	GC01P002019	69.7223	https://www.genecards.org/cgi-bin/carddisp.pl?gene=GABRD
KCNMA1	Potassium Calcium-Activated Channel Subfamily M Alpha 1	Protein Coding	Q12791	52	GC10M076869	69.2072	https://www.genecards.org/cgi-bin/carddisp.pl?gene=KCNMA1
GOSR2	Golgi SNAP Receptor Complex Member 2	Protein Coding	O14653	46	GC17P093832	67.1159	https://www.genecards.org/cgi-bin/carddisp.pl?gene=GOSR2
SCN1A-AS1	SCN1A And SCN9A Antisense RNA 1	RNA Gene		17	GC02P165959	67.0971	https://www.genecards.org/cgi-bin/carddisp.pl?gene=SCN1A-AS1
CHRNA4	Cholinergic Receptor Nicotinic Alpha 4 Subunit	Protein Coding	P43681	53	GC20M063343	67.0263	https://www.genecards.org/cgi-bin/carddisp.pl?gene=CHRNA4
LOC102724058	Uncharacterized LOC102724058	RNA Gene		8	GC02P165960	65.9062	https://www.genecards.org/cgi-bin/carddisp.pl?gene=LOC102724058
CNTNAP2	Contactin Associated Protein 2	Protein Coding	Q9UHC6	49	GC07P146116	65.4287	https://www.genecards.org/cgi-bin/carddisp.pl?gene=CNTNAP2
ALDH7A1	Aldehyde Dehydrogenase 7 Family Member A1	Protein Coding	P49419	51	GC05M126541	63.6148	https://www.genecards.org/cgi-bin/carddisp.pl?gene=ALDH7A1
KCNQ2	Potassium Voltage-Gated Channel Subfamily Q Member 2	Protein Coding	O43526	51	GC20M063400	63.4665	https://www.genecards.org/cgi-bin/carddisp.pl?gene=KCNQ2
LGI1	Leucine Rich Glioma Inactivated 1	Protein Coding	O95970	48	GC10P093757	60.4888	https://www.genecards.org/cgi-bin/carddisp.pl?gene=LGI1
LRRC37A2	Leucine Rich Repeat Containing 37 Member A2	Protein Coding	A6NM11	33	GC17P099177	60.0857	https://www.genecards.org/cgi-bin/carddisp.pl?gene=LRRC37A2
CHRNA2	Cholinergic Receptor Nicotinic Alpha 2 Subunit	Protein Coding	Q15822	52	GC08M027459	59.1831	https://www.genecards.org/cgi-bin/carddisp.pl?gene=CHRNA2
CACNB4	Calcium Voltage-Gated Channel Auxiliary Subunit Beta 4	Protein Coding	O00305	50	GC02M151832	58.847	https://www.genecards.org/cgi-bin/carddisp.pl?gene=CACNB4
NHLRC1	NHL Repeat Containing E3 Ubiquitin Protein Ligase 1	Protein Coding	Q6VVB1	44	GC06M018120	58.8441	https://www.genecards.org/cgi-bin/carddisp.pl?gene=NHLRC1
PRICKLE2	Prickle Planar Cell Polarity Protein 2	Protein Coding	Q7Z3G6	44	GC03M064092	58.4192	https://www.genecards.org/cgi-bin/carddisp.pl?gene=PRICKLE2
SLC6A1	Solute Carrier Family 6 Member 1	Protein Coding	P30531	50	GC03P019297	56.7732	https://www.genecards.org/cgi-bin/carddisp.pl?gene=SLC6A1
NPRL3	NPR3 Like, GATOR1 Complex Subunit	Protein Coding	Q12980	42	GC16M000084	56.0403	https://www.genecards.org/cgi-bin/carddisp.pl?gene=NPRL3
KCTD7	Potassium Channel Tetramerization Domain Containing 7	Protein Coding	Q96MP8	42	GC07P066628	55.4324	https://www.genecards.org/cgi-bin/carddisp.pl?gene=KCTD7
SCN1B	Sodium Voltage-Gated Channel Beta Subunit 1	Protein Coding	Q07699	49	GC19P035030	55.2974	https://www.genecards.org/cgi-bin/carddisp.pl?gene=SCN1B
SLC2A1	Solute Carrier Family 2 Member 1	Protein Coding	P11166	56	GC01M042925	55.1273	https://www.genecards.org/cgi-bin/carddisp.pl?gene=SLC2A1
WWOX	WW Domain Containing Oxidoreductase	Protein Coding	Q9NZC7	49	GC16P078099	54.7829	https://www.genecards.org/cgi-bin/carddisp.pl?gene=WWOX
CHRNB2	Cholinergic Receptor Nicotinic Beta 2 Subunit	Protein Coding	P17787	49	GC01P158777	54.7592	https://www.genecards.org/cgi-bin/carddisp.pl?gene=CHRNB2
SYN1	Synapsin I	Protein Coding	P17600	48	GC0XM047571	53.1183	https://www.genecards.org/cgi-bin/carddisp.pl?gene=SYN1
EPM2A-DT	EPM2A Divergent Transcript	RNA Gene		16	GC06P145737	52.1462	https://www.genecards.org/cgi-bin/carddisp.pl?gene=EPM2A-DT
PIGQ	Phosphatidylinositol Glycan Anchor Biosynthesis Class Q	Protein Coding	Q9BRB3	45	GC16P059742	50.46	https://www.genecards.org/cgi-bin/carddisp.pl?gene=PIGQ
RBFOX1	RNA Binding Fox-1 Homolog 1	Protein Coding	Q9NWB1	44	GC16P059926	49.6454	https://www.genecards.org/cgi-bin/carddisp.pl?gene=RBFOX1
SLC26A5-AS1	SLC26A5 Antisense RNA 1	RNA Gene		15	GC07P104426	49.5547	https://www.genecards.org/cgi-bin/carddisp.pl?gene=SLC26A5-AS1
PCDH19	Protocadherin 19	Protein Coding	Q8TAB3	46	GC0XM100291	48.7454	https://www.genecards.org/cgi-bin/carddisp.pl?gene=PCDH19
CLCN2	Chloride Voltage-Gated Channel 2	Protein Coding	P51788	48	GC03M184346	48.6106	https://www.genecards.org/cgi-bin/carddisp.pl?gene=CLCN2
SCN8A	Sodium Voltage-Gated Channel Alpha Subunit 8	Protein Coding	Q9UQD0	53	GC12P051590	46.5165	https://www.genecards.org/cgi-bin/carddisp.pl?gene=SCN8A
PRDM8	PR/SET Domain 8	Protein Coding	Q9NQV8	39	GC04P080183	46.3691	https://www.genecards.org/cgi-bin/carddisp.pl?gene=PRDM8
CPA6	Carboxypeptidase A6	Protein Coding	Q8N4T0	47	GC08M067422	45.5188	https://www.genecards.org/cgi-bin/carddisp.pl?gene=CPA6
KCNC1	Potassium Voltage-Gated Channel Subfamily C Member 1	Protein Coding	P48547	49	GC11P017757	44.9538	https://www.genecards.org/cgi-bin/carddisp.pl?gene=KCNC1
CNTN2	Contactin 2	Protein Coding	Q02246	49	GC01P205043	44.4181	https://www.genecards.org/cgi-bin/carddisp.pl?gene=CNTN2
ARX	Aristaless Related Homeobox	Protein Coding	Q96QS3	47	GC0XM025003	44.264	https://www.genecards.org/cgi-bin/carddisp.pl?gene=ARX
LMNB2	Lamin B2	Protein Coding	Q03252	46	GC19M016591	43.7906	https://www.genecards.org/cgi-bin/carddisp.pl?gene=LMNB2
RBFOX3	RNA Binding Fox-1 Homolog 3	Protein Coding	A6NFN3	41	GC17M079089	43.5761	https://www.genecards.org/cgi-bin/carddisp.pl?gene=RBFOX3
STX1B	Syntaxin 1B	Protein Coding	P61266	45	GC16M030989	43.0937	https://www.genecards.org/cgi-bin/carddisp.pl?gene=STX1B
CERS1	Ceramide Synthase 1	Protein Coding	P27544	46	GC19M018868	42.7656	https://www.genecards.org/cgi-bin/carddisp.pl?gene=CERS1
SRPX2	Sushi Repeat Containing Protein X-Linked 2	Protein Coding	O60687	44	GC0XP100648	41.5723	https://www.genecards.org/cgi-bin/carddisp.pl?gene=SRPX2
LOC126862578	BRD4-Independent Group 4 Enhancer GRCh37_chr17:45008344-45009543	Functional Element		3	GC17P095749	40.767	https://www.genecards.org/cgi-bin/carddisp.pl?gene=LOC126862578
POLG	DNA Polymerase Gamma, Catalytic Subunit	Protein Coding	P54098	51	GC15M141245	40.4689	https://www.genecards.org/cgi-bin/carddisp.pl?gene=POLG
STXBP1	Syntaxin Binding Protein 1	Protein Coding	P61764	53	GC09P127605	40.1434	https://www.genecards.org/cgi-bin/carddisp.pl?gene=STXBP1
CLN8	CLN8 Transmembrane ER And ERGIC Protein	Protein Coding	Q9UBY8	44	GC08P001755	39.3711	https://www.genecards.org/cgi-bin/carddisp.pl?gene=CLN8
STRADA	STE20 Related Adaptor Alpha	Protein Coding	Q7RTN6	48	GC17M068950	37.9208	https://www.genecards.org/cgi-bin/carddisp.pl?gene=STRADA
HBA-LCR	Alpha-Globin Locus Control Region	Functional Element		4	GC16P061817	37.6816	https://www.genecards.org/cgi-bin/carddisp.pl?gene=HBA-LCR
ASAH1	N-Acylsphingosine Amidohydrolase 1	Protein Coding	Q13510	53	GC08M018055	36.3479	https://www.genecards.org/cgi-bin/carddisp.pl?gene=ASAH1
CDKL5	Cyclin Dependent Kinase Like 5	Protein Coding	O76039	47	GC0XP018425	36.3209	https://www.genecards.org/cgi-bin/carddisp.pl?gene=CDKL5
IER3IP1	Immediate Early Response 3 Interacting Protein 1	Protein Coding	Q9Y5U9	38	GC18M047152	35.636	https://www.genecards.org/cgi-bin/carddisp.pl?gene=IER3IP1
AFG2A	AFG2 AAA ATPase Homolog A	Protein Coding	Q8NB90	45	GC04P122923	35.5962	https://www.genecards.org/cgi-bin/carddisp.pl?gene=AFG2A
JMJD1C	Jumonji Domain Containing 1C	Protein Coding	Q15652	45	GC10M063167	35.2713	https://www.genecards.org/cgi-bin/carddisp.pl?gene=JMJD1C
GDF1	Growth Differentiation Factor 1	Protein Coding	P27539	41	GC19M018843	35.2342	https://www.genecards.org/cgi-bin/carddisp.pl?gene=GDF1
POLGARF	POLG Alternative Reading Frame	Protein Coding	A0A3B3IS91	11	GC15M144047	35.1122	https://www.genecards.org/cgi-bin/carddisp.pl?gene=POLGARF
PRICKLE2-AS1	PRICKLE2 Antisense RNA 1	RNA Gene		15	GC03P064063	34.7062	https://www.genecards.org/cgi-bin/carddisp.pl?gene=PRICKLE2-AS1
ADGRV1	Adhesion G Protein-Coupled Receptor V1	Protein Coding	Q8WXG9	46	GC05P090529	33.1899	https://www.genecards.org/cgi-bin/carddisp.pl?gene=ADGRV1
KCNMA1-AS1	KCNMA1 Antisense RNA 1	RNA Gene		16	GC10P076888	32.927	https://www.genecards.org/cgi-bin/carddisp.pl?gene=KCNMA1-AS1
SCN3A	Sodium Voltage-Gated Channel Alpha Subunit 3	Protein Coding	Q9NY46	51	GC02M165087	32.7913	https://www.genecards.org/cgi-bin/carddisp.pl?gene=SCN3A
NPRL2	NPR2 Like, GATOR1 Complex Subunit	Protein Coding	Q8WTW4	44	GC03M053211	32.7211	https://www.genecards.org/cgi-bin/carddisp.pl?gene=NPRL2
KCNA1	Potassium Voltage-Gated Channel Subfamily A Member 1	Protein Coding	Q09470	49	GC12P033689	31.8616	https://www.genecards.org/cgi-bin/carddisp.pl?gene=KCNA1
HCN1	Hyperpolarization Activated Cyclic Nucleotide Gated Potassium Channel 1	Protein Coding	O60741	50	GC05M045260	31.5538	https://www.genecards.org/cgi-bin/carddisp.pl?gene=HCN1
CASR	Calcium Sensing Receptor	Protein Coding	P41180	54	GC03P122183	31.3867	https://www.genecards.org/cgi-bin/carddisp.pl?gene=CASR
PRRT2	Proline Rich Transmembrane Protein 2	Protein Coding	Q7Z6L0	44	GC16P029811	31.3299	https://www.genecards.org/cgi-bin/carddisp.pl?gene=PRRT2
CHD2	Chromodomain Helicase DNA Binding Protein 2	Protein Coding	O14647	47	GC15P143532	30.6468	https://www.genecards.org/cgi-bin/carddisp.pl?gene=CHD2
SAMD12	Sterile Alpha Motif Domain Containing 12	Protein Coding	Q8N8I0	40	GC08M118131	30.4394	https://www.genecards.org/cgi-bin/carddisp.pl?gene=SAMD12
MECP2	Methyl-CpG Binding Protein 2	Protein Coding	P51608	50	GC0XM154021	30.4285	https://www.genecards.org/cgi-bin/carddisp.pl?gene=MECP2
MAF	MAF BZIP Transcription Factor	Protein Coding	O75444	48	GC16M079204	30.1494	https://www.genecards.org/cgi-bin/carddisp.pl?gene=MAF
SLC12A5	Solute Carrier Family 12 Member 5	Protein Coding	Q9H2X9	52	GC20P046021	29.6614	https://www.genecards.org/cgi-bin/carddisp.pl?gene=SLC12A5
ABCB1	ATP Binding Cassette Subfamily B Member 1	Protein Coding	P08183	54	GC07M087504	29.5822	https://www.genecards.org/cgi-bin/carddisp.pl?gene=ABCB1
SNX27	Sorting Nexin 27	Protein Coding	Q96L92	42	GC01P158605	28.918	https://www.genecards.org/cgi-bin/carddisp.pl?gene=SNX27
ATP1A2	ATPase Na+/K+ Transporting Subunit Alpha 2	Protein Coding	P50993	52	GC01P160115	28.7713	https://www.genecards.org/cgi-bin/carddisp.pl?gene=ATP1A2
PLPBP	Pyridoxal Phosphate Binding Protein	Protein Coding	O94903	43	GC08P037847	28.411	https://www.genecards.org/cgi-bin/carddisp.pl?gene=PLPBP
GRIN2B	Glutamate Ionotropic Receptor NMDA Type Subunit 2B	Protein Coding	Q13224	55	GC12M013437	28.3373	https://www.genecards.org/cgi-bin/carddisp.pl?gene=GRIN2B
HCN4	Hyperpolarization Activated Cyclic Nucleotide Gated Potassium Channel 4	Protein Coding	Q9Y3Q4	52	GC15M073319	28.1938	https://www.genecards.org/cgi-bin/carddisp.pl?gene=HCN4
ARFGEF1-DT	ARFGEF1 Divergent Transcript	RNA Gene		15	GC08P067787	28.1257	https://www.genecards.org/cgi-bin/carddisp.pl?gene=ARFGEF1-DT
RORB	RAR Related Orphan Receptor B	Protein Coding	Q92753	50	GC09P074497	28.121	https://www.genecards.org/cgi-bin/carddisp.pl?gene=RORB
NBEA	Neurobeachin	Protein Coding	Q8NFP9	46	GC13P034942	27.8846	https://www.genecards.org/cgi-bin/carddisp.pl?gene=NBEA
SLC6A1-AS1	SLC6A1 Antisense RNA 1	RNA Gene		17	GC03M011006	27.8076	https://www.genecards.org/cgi-bin/carddisp.pl?gene=SLC6A1-AS1
GRIN1	Glutamate Ionotropic Receptor NMDA Type Subunit 1	Protein Coding	Q05586	54	GC09P137138	27.6084	https://www.genecards.org/cgi-bin/carddisp.pl?gene=GRIN1
SYNGAP1	Synaptic Ras GTPase Activating Protein 1	Protein Coding	Q96PV0	51	GC06P118990	27.3772	https://www.genecards.org/cgi-bin/carddisp.pl?gene=SYNGAP1
SLC25A22	Solute Carrier Family 25 Member 22	Protein Coding	Q9H936	44	GC11M009580	26.9753	https://www.genecards.org/cgi-bin/carddisp.pl?gene=SLC25A22
SPTAN1	Spectrin Alpha, Non-Erythrocytic 1	Protein Coding	Q13813	52	GC09P128552	26.8242	https://www.genecards.org/cgi-bin/carddisp.pl?gene=SPTAN1
SZT2	SZT2 Subunit Of KICSTOR Complex	Protein Coding	Q5T011	41	GC01P043389	26.7884	https://www.genecards.org/cgi-bin/carddisp.pl?gene=SZT2
JRK	Jrk Helix-Turn-Helix Protein	Protein Coding	O75564	39	GC08M142657	26.6981	https://www.genecards.org/cgi-bin/carddisp.pl?gene=JRK
KCND2	Potassium Voltage-Gated Channel Subfamily D Member 2	Protein Coding	Q9NZV8	47	GC07P120273	26.6289	https://www.genecards.org/cgi-bin/carddisp.pl?gene=KCND2
GAL	Galanin And GMAP Prepropeptide	Protein Coding	P22466	48	GC11P082144	25.7795	https://www.genecards.org/cgi-bin/carddisp.pl?gene=GAL
STARD7	StAR Related Lipid Transfer Domain Containing 7	Protein Coding	Q9NQZ5	42	GC02M096184	25.613	https://www.genecards.org/cgi-bin/carddisp.pl?gene=STARD7
CACNA1A	Calcium Voltage-Gated Channel Subunit Alpha1 A	Protein Coding	O00555	52	GC19M013206	25.4479	https://www.genecards.org/cgi-bin/carddisp.pl?gene=CACNA1A
CILK1	Ciliogenesis Associated Kinase 1	Protein Coding	Q9UPZ9	46	GC06M087664	24.8632	https://www.genecards.org/cgi-bin/carddisp.pl?gene=CILK1
LOC109029533	Cystatin B Upstream Repeat Instability Region	Functional Element		3	GC21P043776	24.4366	https://www.genecards.org/cgi-bin/carddisp.pl?gene=LOC109029533
EGI	Epilepsy, Generalized, Idiopathic	Genetic Locus		3	GC08U990019	24.3932	https://www.genecards.org/cgi-bin/carddisp.pl?gene=EGI
YEATS2	YEATS Domain Containing 2	Protein Coding	Q9ULM3	41	GC03P183751	23.5871	https://www.genecards.org/cgi-bin/carddisp.pl?gene=YEATS2
EJM2	Epilepsy, Juvenile Myoclonic 2	Genetic Locus		3	GC15U990103	23.5665	https://www.genecards.org/cgi-bin/carddisp.pl?gene=EJM2
LOC126860130	BRD4-Independent Group 4 Enhancer GRCh37_chr7:103130126-103131325	Functional Element		3	GC07P104429	23.4366	https://www.genecards.org/cgi-bin/carddisp.pl?gene=LOC126860130
LOC126862279	MED14-Independent Group 3 Enhancer GRCh37_chr16:7758954-7760153	Functional Element		3	GC16P062533	23.2756	https://www.genecards.org/cgi-bin/carddisp.pl?gene=LOC126862279
HCN2	Hyperpolarization Activated Cyclic Nucleotide Gated Potassium And Sodium Channel 2	Protein Coding	Q9UL51	50	GC19P000589	23.1243	https://www.genecards.org/cgi-bin/carddisp.pl?gene=HCN2
ATP1A3	ATPase Na+/K+ Transporting Subunit Alpha 3	Protein Coding	P13637	52	GC19M041966	22.5119	https://www.genecards.org/cgi-bin/carddisp.pl?gene=ATP1A3
MARCHF6	Membrane Associated Ring-CH-Type Finger 6	Protein Coding	O60337	39	GC05P010663	22.3241	https://www.genecards.org/cgi-bin/carddisp.pl?gene=MARCHF6
MT-TK	Mitochondrially Encoded TRNA-Lys (AAA/G)	RNA Gene		15	GCMTP008297	22.1067	https://www.genecards.org/cgi-bin/carddisp.pl?gene=MT-TK
CHRNA7	Cholinergic Receptor Nicotinic Alpha 7 Subunit	Protein Coding	P36544	48	GC15P031923	21.927	https://www.genecards.org/cgi-bin/carddisp.pl?gene=CHRNA7
ATN1	Atrophin 1	Protein Coding	P54259	47	GC12P033752	21.8703	https://www.genecards.org/cgi-bin/carddisp.pl?gene=ATN1
KCNA2	Potassium Voltage-Gated Channel Subfamily A Member 2	Protein Coding	P16389	50	GC01M110519	21.8091	https://www.genecards.org/cgi-bin/carddisp.pl?gene=KCNA2
EJM3	Epilepsy, Juvenile Myoclonic 3	Genetic Locus		2	GC06U900609	21.6807	https://www.genecards.org/cgi-bin/carddisp.pl?gene=EJM3
ECA1	Epilepsy, Childhood Absence 1	Genetic Locus		4	GC08U990109	21.6533	https://www.genecards.org/cgi-bin/carddisp.pl?gene=ECA1
EIG3	Epilepsy, Idiopathic Generalized, Susceptibility To 3	Genetic Locus		2	GC09U900639	21.5878	https://www.genecards.org/cgi-bin/carddisp.pl?gene=EIG3
GEFSP7	Generalized Epilepsy With Febrile Seizures Plus, Type 7	Genetic Locus		2	GC02U904758	21.5735	https://www.genecards.org/cgi-bin/carddisp.pl?gene=GEFSP7
EIG2	Epilepsy, Idiopathic Generalized, Susceptibility To 2	Genetic Locus		2	GC14U900435	21.3571	https://www.genecards.org/cgi-bin/carddisp.pl?gene=EIG2
GEFSP8	Generalized Epilepsy With Febrile Seizures Plus, Type 8	Genetic Locus		2	GC06U902250	21.208	https://www.genecards.org/cgi-bin/carddisp.pl?gene=GEFSP8
LOC109610631	Aristaless Related Homeobox Polyalanine Expansion Region	Functional Element		3	GC0XP025013	21.1987	https://www.genecards.org/cgi-bin/carddisp.pl?gene=LOC109610631
SLC35A3	Solute Carrier Family 35 Member A3	Protein Coding	Q9Y2D2	45	GC01P100014	21.1557	https://www.genecards.org/cgi-bin/carddisp.pl?gene=SLC35A3
TWNK	Twinkle MtDNA Helicase	Protein Coding	Q96RR1	45	GC10P104827	20.805	https://www.genecards.org/cgi-bin/carddisp.pl?gene=TWNK
EIG4	Epilepsy, Idiopathic Generalized, Susceptibility To 4	Genetic Locus		2	GC10U900826	20.6121	https://www.genecards.org/cgi-bin/carddisp.pl?gene=EIG4
NEXMIF	Neurite Extension And Migration Factor	Protein Coding	Q5QGS0	36	GC0XM074778	20.5914	https://www.genecards.org/cgi-bin/carddisp.pl?gene=NEXMIF
TSC2	TSC Complex Subunit 2	Protein Coding	P49815	54	GC16P059813	20.3056	https://www.genecards.org/cgi-bin/carddisp.pl?gene=TSC2
EIG5	Epilepsy, Idiopathic Generalized, Susceptibility To, 5	Genetic Locus		2	GC10U901102	20.2415	https://www.genecards.org/cgi-bin/carddisp.pl?gene=EIG5
EJM4	Myoclonic Epilepsy, Juvenile, 4	Genetic Locus		2	GC05U900776	20.1325	https://www.genecards.org/cgi-bin/carddisp.pl?gene=EJM4
HWE1	Epilepsy, Hot Water, 1	Genetic Locus		2	GC10U901235	20.0425	https://www.genecards.org/cgi-bin/carddisp.pl?gene=HWE1
ECT	Centralopathic Epilepsy	Genetic Locus		2	GC11U901791	20.031	https://www.genecards.org/cgi-bin/carddisp.pl?gene=ECT
SLC32A1	Solute Carrier Family 32 Member 1	Protein Coding	Q9H598	47	GC20P038724	20.0048	https://www.genecards.org/cgi-bin/carddisp.pl?gene=SLC32A1
MT-TL1	Mitochondrially Encoded TRNA-Leu (UUA/G) 1	RNA Gene		18	GCMTP003232	19.9522	https://www.genecards.org/cgi-bin/carddisp.pl?gene=MT-TL1
GEFSP4	Epilepsy, Generalized, With Febrile Seizures Plus, Type 4	Genetic Locus		2	GC02U901616	19.9171	https://www.genecards.org/cgi-bin/carddisp.pl?gene=GEFSP4
GEFSP6	Generalized Epilepsy With Febrile Seizures Plus, Type 6	Genetic Locus		2	GC08U901086	19.9171	https://www.genecards.org/cgi-bin/carddisp.pl?gene=GEFSP6
ETL2	Epilepsy, Familial Temporal Lobe	Genetic Locus		2	GC12U900546	19.7671	https://www.genecards.org/cgi-bin/carddisp.pl?gene=ETL2
PLCB1	Phospholipase C Beta 1	Protein Coding	Q9NQ66	51	GC20P008061	19.7441	https://www.genecards.org/cgi-bin/carddisp.pl?gene=PLCB1
EJM9	Epilepsy, Juvenile Myoclonic, Susceptiblity To, 9	Genetic Locus		2	GC02U902460	19.6672	https://www.genecards.org/cgi-bin/carddisp.pl?gene=EJM9
TNRC6A	Trinucleotide Repeat Containing Adaptor 6A	Protein Coding	Q8NDV7	44	GC16P060488	19.5717	https://www.genecards.org/cgi-bin/carddisp.pl?gene=TNRC6A
RAPGEF2	Rap Guanine Nucleotide Exchange Factor 2	Protein Coding	Q9Y4G8	45	GC04P159106	19.502	https://www.genecards.org/cgi-bin/carddisp.pl?gene=RAPGEF2
MT-CYB	Mitochondrially Encoded Cytochrome B	Protein Coding	P00156	35	GCMTP014749	19.1761	https://www.genecards.org/cgi-bin/carddisp.pl?gene=MT-CYB
SETD1A	SET Domain Containing 1A, Histone Lysine Methyltransferase	Protein Coding	O15047	46	GC16P060847	19.0212	https://www.genecards.org/cgi-bin/carddisp.pl?gene=SETD1A
ETL4	Epilepsy, Occipitotemporal Lobe, And Migraine With Aura	Genetic Locus		3	GC09U902059	19.0143	https://www.genecards.org/cgi-bin/carddisp.pl?gene=ETL4
DPM2	Dolichyl-Phosphate Mannosyltransferase Subunit 2, Regulatory	Protein Coding	O94777	40	GC09M127935	18.9663	https://www.genecards.org/cgi-bin/carddisp.pl?gene=DPM2
PNPO	Pyridoxamine 5'-Phosphate Oxidase	Protein Coding	Q9NVS9	50	GC17P047941	18.8447	https://www.genecards.org/cgi-bin/carddisp.pl?gene=PNPO
MICAL1	Microtubule Associated Monooxygenase, Calponin And LIM Domain Containing 1	Protein Coding	Q8TDZ2	46	GC06M109444	18.779	https://www.genecards.org/cgi-bin/carddisp.pl?gene=MICAL1
SETD1B	SET Domain Containing 1B, Histone Lysine Methyltransferase	Protein Coding	Q9UPS6	42	GC12P129998	18.6787	https://www.genecards.org/cgi-bin/carddisp.pl?gene=SETD1B
MT-ND5	Mitochondrially Encoded NADH:Ubiquinone Oxidoreductase Core Subunit 5	Protein Coding	P03915	36	GCMTP012339	18.5482	https://www.genecards.org/cgi-bin/carddisp.pl?gene=MT-ND5
FMTLE	Epilepsy, Familial Mesial Temporal Lobe	Genetic Locus		2	GC04U900989	18.4796	https://www.genecards.org/cgi-bin/carddisp.pl?gene=FMTLE
MT-TF	Mitochondrially Encoded TRNA-Phe (UUU/C)	RNA Gene		16	GCMTP000580	18.4665	https://www.genecards.org/cgi-bin/carddisp.pl?gene=MT-TF
CRH	Corticotropin Releasing Hormone	Protein Coding	P06850	47	GC08M066176	18.4174	https://www.genecards.org/cgi-bin/carddisp.pl?gene=CRH
WDR37	WD Repeat Domain 37	Protein Coding	Q9Y2I8	43	GC10P001593	18.401	https://www.genecards.org/cgi-bin/carddisp.pl?gene=WDR37
SNIP1	Smad Nuclear Interacting Protein 1	Protein Coding	Q8TAD8	45	GC01M037534	18.3857	https://www.genecards.org/cgi-bin/carddisp.pl?gene=SNIP1
HWE2	Epilepsy, Hot Water, 2	Genetic Locus		2	GC04U901148	18.2863	https://www.genecards.org/cgi-bin/carddisp.pl?gene=HWE2
LOC126805985	MED14-Independent Group 3 Enhancer GRCh37_chr1:205041546-205042745	Functional Element		3	GC01P205076	18.045	https://www.genecards.org/cgi-bin/carddisp.pl?gene=LOC126805985
LOC126861509	BRD4-Independent Group 4 Enhancer GRCh37_chr12:42858567-42859766	Functional Element		2	GC12P042842	18.0391	https://www.genecards.org/cgi-bin/carddisp.pl?gene=LOC126861509
ENFL2	Epilepsy, Nocturnal Frontal Lobe, Type 2	Genetic Locus		2	GC15U990104	17.9842	https://www.genecards.org/cgi-bin/carddisp.pl?gene=ENFL2
TTC21B	Tetratricopeptide Repeat Domain 21B	Protein Coding	Q7Z4L5	44	GC02M165905	17.6064	https://www.genecards.org/cgi-bin/carddisp.pl?gene=TTC21B
TSC1	TSC Complex Subunit 1	Protein Coding	Q92574	51	GC09M132891	17.5713	https://www.genecards.org/cgi-bin/carddisp.pl?gene=TSC1
SNAP25	Synaptosome Associated Protein 25	Protein Coding	P60880	53	GC20P010216	17.4946	https://www.genecards.org/cgi-bin/carddisp.pl?gene=SNAP25
ETL6	Epilepsy, Familial Temporal Lobe, 6	Genetic Locus		2	GC03U902259	17.4624	https://www.genecards.org/cgi-bin/carddisp.pl?gene=ETL6
MEF2C	Myocyte Enhancer Factor 2C	Protein Coding	Q06413	51	GC05M088718	17.3741	https://www.genecards.org/cgi-bin/carddisp.pl?gene=MEF2C
PIGA	Phosphatidylinositol Glycan Anchor Biosynthesis Class A	Protein Coding	P37287	47	GC0XM015319	17.3331	https://www.genecards.org/cgi-bin/carddisp.pl?gene=PIGA
KCNJ10	Potassium Inwardly Rectifying Channel Subfamily J Member 10	Protein Coding	P78508	49	GC01M159998	17.2248	https://www.genecards.org/cgi-bin/carddisp.pl?gene=KCNJ10
DEAF1	DEAF1 Transcription Factor	Protein Coding	O75398	44	GC11M000644	17.1062	https://www.genecards.org/cgi-bin/carddisp.pl?gene=DEAF1
MT-CO3	Mitochondrially Encoded Cytochrome C Oxidase III	Protein Coding	P00414	33	GCMTP009209	17.094	https://www.genecards.org/cgi-bin/carddisp.pl?gene=MT-CO3
KCNJ11	Potassium Inwardly Rectifying Channel Subfamily J Member 11	Protein Coding	Q14654	50	GC11M017865	16.8816	https://www.genecards.org/cgi-bin/carddisp.pl?gene=KCNJ11
ARHGEF9	Cdc42 Guanine Nucleotide Exchange Factor 9	Protein Coding	O43307	45	GC0XM063634	16.8401	https://www.genecards.org/cgi-bin/carddisp.pl?gene=ARHGEF9
NR4A2	Nuclear Receptor Subfamily 4 Group A Member 2	Protein Coding	P43354	50	GC02M156324	16.7381	https://www.genecards.org/cgi-bin/carddisp.pl?gene=NR4A2
MTOR	Mechanistic Target Of Rapamycin Kinase	Protein Coding	P42345	59	GC01M011106	16.5869	https://www.genecards.org/cgi-bin/carddisp.pl?gene=MTOR
MTR	5-Methyltetrahydrofolate-Homocysteine Methyltransferase	Protein Coding	Q99707	51	GC01P236795	16.5553	https://www.genecards.org/cgi-bin/carddisp.pl?gene=MTR
KMT2E	Lysine Methyltransferase 2E (Inactive)	Protein Coding	Q8IZD2	45	GC07P105121	16.5149	https://www.genecards.org/cgi-bin/carddisp.pl?gene=KMT2E
ADRA2B	Adrenoceptor Alpha 2B	Protein Coding	P18089	47	GC02M096112	16.4179	https://www.genecards.org/cgi-bin/carddisp.pl?gene=ADRA2B
BDNF-AS	BDNF Antisense RNA	RNA Gene		22	GC11P027466	16.3524	https://www.genecards.org/cgi-bin/carddisp.pl?gene=BDNF-AS
MT-TS1	Mitochondrially Encoded TRNA-Ser (UCN) 1	RNA Gene		16	GCMTM007447	16.1872	https://www.genecards.org/cgi-bin/carddisp.pl?gene=MT-TS1
GNAO1	G Protein Subunit Alpha O1	Protein Coding	P09471	50	GC16P061440	16.1115	https://www.genecards.org/cgi-bin/carddisp.pl?gene=GNAO1
CLN6	CLN6 Transmembrane ER Protein	Protein Coding	Q9NWW5	42	GC15M068206	15.9249	https://www.genecards.org/cgi-bin/carddisp.pl?gene=CLN6
TANC2	Tetratricopeptide Repeat, Ankyrin Repeat And Coiled-Coil Containing 2	Protein Coding	Q9HCD6	40	GC17P094184	15.6684	https://www.genecards.org/cgi-bin/carddisp.pl?gene=TANC2
OTUD6B	OTU Deubiquitinase 6B	Protein Coding	Q8N6M0	44	GC08P091070	15.5743	https://www.genecards.org/cgi-bin/carddisp.pl?gene=OTUD6B
ALG14	ALG14 UDP-N-Acetylglucosaminyltransferase Subunit	Protein Coding	Q96F25	44	GC01M094974	15.5267	https://www.genecards.org/cgi-bin/carddisp.pl?gene=ALG14
EPPS	Epilepsy, Partial, With Pericentral Spikes	Genetic Locus		2	GC04U900013	15.4082	https://www.genecards.org/cgi-bin/carddisp.pl?gene=EPPS
SEMA6B	Semaphorin 6B	Protein Coding	Q9H3T3	41	GC19M004542	15.3595	https://www.genecards.org/cgi-bin/carddisp.pl?gene=SEMA6B
ATP6V0A1	ATPase H+ Transporting V0 Subunit A1	Protein Coding	Q93050	46	GC17P042458	15.3556	https://www.genecards.org/cgi-bin/carddisp.pl?gene=ATP6V0A1
LOC126805704	BRD4-Independent Group 4 Enhancer GRCh37_chr1:38005292-38006491	Functional Element		3	GC01P037792	15.3412	https://www.genecards.org/cgi-bin/carddisp.pl?gene=LOC126805704
RORA	RAR Related Orphan Receptor A	Protein Coding	P35398	52	GC15M060488	15.3084	https://www.genecards.org/cgi-bin/carddisp.pl?gene=RORA
EEF1A2	Eukaryotic Translation Elongation Factor 1 Alpha 2	Protein Coding	Q05639	50	GC20M063488	15.2549	https://www.genecards.org/cgi-bin/carddisp.pl?gene=EEF1A2
SLC7A6OS	Solute Carrier Family 7 Member 6 Opposite Strand	Protein Coding	Q96CW6	36	GC16M068284	15.1874	https://www.genecards.org/cgi-bin/carddisp.pl?gene=SLC7A6OS
ST3GAL5	ST3 Beta-Galactoside Alpha-2,3-Sialyltransferase 5	Protein Coding	Q9UNP4	51	GC02M085839	15.112	https://www.genecards.org/cgi-bin/carddisp.pl?gene=ST3GAL5
CACNA1G	Calcium Voltage-Gated Channel Subunit Alpha1 G	Protein Coding	O43497	53	GC17P093976	15.0509	https://www.genecards.org/cgi-bin/carddisp.pl?gene=CACNA1G
CLCNKB	Chloride Voltage-Gated Channel Kb	Protein Coding	P51801	46	GC01P016392	14.9936	https://www.genecards.org/cgi-bin/carddisp.pl?gene=CLCNKB
RORB-AS1	RORB Antisense RNA 1	RNA Gene		16	GC09M074455	14.9751	https://www.genecards.org/cgi-bin/carddisp.pl?gene=RORB-AS1
LOC101927358	Uncharacterized LOC101927358	RNA Gene		10	GC09P074371	14.9751	https://www.genecards.org/cgi-bin/carddisp.pl?gene=LOC101927358
MIR6130	MicroRNA 6130	RNA Gene		10	GC21P023079	14.9751	https://www.genecards.org/cgi-bin/carddisp.pl?gene=MIR6130
LOC102724428	Salt Inducible Kinase 1B (Putative)	Protein Coding		9	GC21P006111	14.8689	https://www.genecards.org/cgi-bin/carddisp.pl?gene=LOC102724428
SLC9A6	Solute Carrier Family 9 Member A6	Protein Coding	Q92581	49	GC0XP135985	14.6358	https://www.genecards.org/cgi-bin/carddisp.pl?gene=SLC9A6
ABCC8	ATP Binding Cassette Subfamily C Member 8	Protein Coding	Q09428	50	GC11M017392	14.4606	https://www.genecards.org/cgi-bin/carddisp.pl?gene=ABCC8
CTNND2	Catenin Delta 2	Protein Coding	Q9UQB3	46	GC05M010971	14.2507	https://www.genecards.org/cgi-bin/carddisp.pl?gene=CTNND2
FGFR3	Fibroblast Growth Factor Receptor 3	Protein Coding	P22607	58	GC04P002600	14.2086	https://www.genecards.org/cgi-bin/carddisp.pl?gene=FGFR3
LOC125312417	Sharpr-MPRA Regulatory Region 9817	Functional Element		3	GC17P095574	14.1969	https://www.genecards.org/cgi-bin/carddisp.pl?gene=LOC125312417
DIAPH1	Diaphanous Related Formin 1	Protein Coding	O60610	50	GC05M141516	14.1252	https://www.genecards.org/cgi-bin/carddisp.pl?gene=DIAPH1
KCNIP1	Potassium Voltage-Gated Channel Interacting Protein 1	Protein Coding	Q9NZI2	44	GC05P170353	13.9879	https://www.genecards.org/cgi-bin/carddisp.pl?gene=KCNIP1
TPP1	Tripeptidyl Peptidase 1	Protein Coding	O14773	48	GC11M009914	13.9621	https://www.genecards.org/cgi-bin/carddisp.pl?gene=TPP1
MT-TI	Mitochondrially Encoded TRNA-Ile (AUU/C)	RNA Gene		15	GCMTP004265	13.9275	https://www.genecards.org/cgi-bin/carddisp.pl?gene=MT-TI
CASK	Calcium/Calmodulin Dependent Serine Protein Kinase	Protein Coding	O14936	53	GC0XM041514	13.8476	https://www.genecards.org/cgi-bin/carddisp.pl?gene=CASK
UBE4A	Ubiquitination Factor E4A	Protein Coding	Q14139	44	GC11P118359	13.7496	https://www.genecards.org/cgi-bin/carddisp.pl?gene=UBE4A
GABBR1	Gamma-Aminobutyric Acid Type B Receptor Subunit 1	Protein Coding	Q9UBS5	51	GC06M029555	13.7253	https://www.genecards.org/cgi-bin/carddisp.pl?gene=GABBR1
LOC126860216	BRD4-Independent Group 4 Enhancer GRCh37_chr7:147868766-147869965	Functional Element		3	GC07P154773	13.6834	https://www.genecards.org/cgi-bin/carddisp.pl?gene=LOC126860216
CPLX1	Complexin 1	Protein Coding	O14810	46	GC04M000784	13.6173	https://www.genecards.org/cgi-bin/carddisp.pl?gene=CPLX1
LOC106501713	CLCNKB Recombination Region	Functional Element		4	GC01P016044	13.5972	https://www.genecards.org/cgi-bin/carddisp.pl?gene=LOC106501713
MT-TP	Mitochondrially Encoded TRNA-Pro (CCN)	RNA Gene		11	GCMTM015957	13.5882	https://www.genecards.org/cgi-bin/carddisp.pl?gene=MT-TP
GAD1	Glutamate Decarboxylase 1	Protein Coding	Q99259	53	GC02P170813	13.5775	https://www.genecards.org/cgi-bin/carddisp.pl?gene=GAD1
TSHR	Thyroid Stimulating Hormone Receptor	Protein Coding	P16473	51	GC14P080954	13.5557	https://www.genecards.org/cgi-bin/carddisp.pl?gene=TSHR
CEP128	Centrosomal Protein 128	Protein Coding	Q6ZU80	36	GC14M080476	13.5557	https://www.genecards.org/cgi-bin/carddisp.pl?gene=CEP128
GABRA5	Gamma-Aminobutyric Acid Type A Receptor Subunit Alpha5	Protein Coding	P31644	51	GC15P026866	13.5306	https://www.genecards.org/cgi-bin/carddisp.pl?gene=GABRA5
KCNB1	Potassium Voltage-Gated Channel Subfamily B Member 1	Protein Coding	Q14721	51	GC20M049293	13.4305	https://www.genecards.org/cgi-bin/carddisp.pl?gene=KCNB1
AP2M1	Adaptor Related Protein Complex 2 Subunit Mu 1	Protein Coding	Q96CW1	50	GC03P184174	13.3542	https://www.genecards.org/cgi-bin/carddisp.pl?gene=AP2M1
GABRB2	Gamma-Aminobutyric Acid Type A Receptor Subunit Beta2	Protein Coding	P47870	52	GC05M161288	13.1764	https://www.genecards.org/cgi-bin/carddisp.pl?gene=GABRB2
CLN3	CLN3 Lysosomal/Endosomal Transmembrane Protein, Battenin	Protein Coding	Q13286	47	GC16M028466	13.1616	https://www.genecards.org/cgi-bin/carddisp.pl?gene=CLN3
ABAT	4-Aminobutyrate Aminotransferase	Protein Coding	P80404	50	GC16P008674	13.159	https://www.genecards.org/cgi-bin/carddisp.pl?gene=ABAT
OXR1	Oxidation Resistance 1	Protein Coding	Q8N573	44	GC08P106271	13.1378	https://www.genecards.org/cgi-bin/carddisp.pl?gene=OXR1
DCX	Doublecortin	Protein Coding	O43602	48	GC0XM111293	13.0709	https://www.genecards.org/cgi-bin/carddisp.pl?gene=DCX
NACC1	Nucleus Accumbens Associated 1	Protein Coding	Q96RE7	44	GC19P095385	13.0618	https://www.genecards.org/cgi-bin/carddisp.pl?gene=NACC1
GABRA6	Gamma-Aminobutyric Acid Type A Receptor Subunit Alpha6	Protein Coding	Q16445	48	GC05P161547	12.903	https://www.genecards.org/cgi-bin/carddisp.pl?gene=GABRA6
CLN5	CLN5 Intracellular Trafficking Protein	Protein Coding	O75503	44	GC13P076990	12.8167	https://www.genecards.org/cgi-bin/carddisp.pl?gene=CLN5
INS	Insulin	Protein Coding	P01308	51	GC11M002159	12.8076	https://www.genecards.org/cgi-bin/carddisp.pl?gene=INS
UBE3A	Ubiquitin Protein Ligase E3A	Protein Coding	Q05086	51	GC15M025333	12.8053	https://www.genecards.org/cgi-bin/carddisp.pl?gene=UBE3A
YIPF5	Yip1 Domain Family Member 5	Protein Coding	Q969M3	42	GC05M144158	12.8005	https://www.genecards.org/cgi-bin/carddisp.pl?gene=YIPF5
MT-RNR1	Mitochondrially Encoded 12S RRNA	RNA Gene	A0A0C5B5G6	16	GCMTP000642	12.6466	https://www.genecards.org/cgi-bin/carddisp.pl?gene=MT-RNR1
ALDH5A1	Aldehyde Dehydrogenase 5 Family Member A1	Protein Coding	P51649	51	GC06P024494	12.6158	https://www.genecards.org/cgi-bin/carddisp.pl?gene=ALDH5A1
SYNJ1	Synaptojanin 1	Protein Coding	O43426	49	GC21M032628	12.4989	https://www.genecards.org/cgi-bin/carddisp.pl?gene=SYNJ1
SLC1A2	Solute Carrier Family 1 Member 2	Protein Coding	P43004	53	GC11M035267	12.4479	https://www.genecards.org/cgi-bin/carddisp.pl?gene=SLC1A2
PPT1	Palmitoyl-Protein Thioesterase 1	Protein Coding	P50897	51	GC01M040160	12.414	https://www.genecards.org/cgi-bin/carddisp.pl?gene=PPT1
SV2A	Synaptic Vesicle Glycoprotein 2A	Protein Coding	Q7L0J3	48	GC01M149903	12.3535	https://www.genecards.org/cgi-bin/carddisp.pl?gene=SV2A
ME2	Malic Enzyme 2	Protein Coding	P23368	47	GC18P050879	12.2985	https://www.genecards.org/cgi-bin/carddisp.pl?gene=ME2
AUTS2	Activator Of Transcription And Developmental Regulator AUTS2	Protein Coding	Q8WXX7	45	GC07P069598	12.2389	https://www.genecards.org/cgi-bin/carddisp.pl?gene=AUTS2
MT-TS2	Mitochondrially Encoded TRNA-Ser (AGU/C) 2	RNA Gene		14	GCMTP012215	12.1657	https://www.genecards.org/cgi-bin/carddisp.pl?gene=MT-TS2
TUBA1A	Tubulin Alpha 1a	Protein Coding	Q71U36	52	GC12M049184	12.1317	https://www.genecards.org/cgi-bin/carddisp.pl?gene=TUBA1A
RFPL2	Ret Finger Protein Like 2	Protein Coding	O75678	35	GC22M032190	12.1111	https://www.genecards.org/cgi-bin/carddisp.pl?gene=RFPL2
PLA2G6	Phospholipase A2 Group VI	Protein Coding	O60733	51	GC22M074272	12.097	https://www.genecards.org/cgi-bin/carddisp.pl?gene=PLA2G6
FAME4	Epilepsy, Familial Adult Myoclonic, 4	Genetic Locus		2	GC00U936870	12.058	https://www.genecards.org/cgi-bin/carddisp.pl?gene=FAME4
SLC25A12	Solute Carrier Family 25 Member 12	Protein Coding	O75746	50	GC02M171783	12.0277	https://www.genecards.org/cgi-bin/carddisp.pl?gene=SLC25A12
P4HTM	Prolyl 4-Hydroxylase, Transmembrane	Protein Coding	Q9NXG6	42	GC03P054935	12.0218	https://www.genecards.org/cgi-bin/carddisp.pl?gene=P4HTM
ADSL	Adenylosuccinate Lyase	Protein Coding	P30566	51	GC22P040346	11.8211	https://www.genecards.org/cgi-bin/carddisp.pl?gene=ADSL
RORA-AS1	RORA Antisense RNA 1	RNA Gene		16	GC15P060479	11.8056	https://www.genecards.org/cgi-bin/carddisp.pl?gene=RORA-AS1
MT-TH	Mitochondrially Encoded TRNA-His (CAU/C)	RNA Gene		15	GCMTP012140	11.7184	https://www.genecards.org/cgi-bin/carddisp.pl?gene=MT-TH
KAT6B	Lysine Acetyltransferase 6B	Protein Coding	Q8WYB5	48	GC10P074893	11.7183	https://www.genecards.org/cgi-bin/carddisp.pl?gene=KAT6B
SLC1A1	Solute Carrier Family 1 Member 1	Protein Coding	P43005	52	GC09P004490	11.6922	https://www.genecards.org/cgi-bin/carddisp.pl?gene=SLC1A1
ARID1B	AT-Rich Interaction Domain 1B	Protein Coding	Q8NFD5	47	GC06P156777	11.652	https://www.genecards.org/cgi-bin/carddisp.pl?gene=ARID1B
SPAG1	Sperm Associated Antigen 1	Protein Coding	Q07617	44	GC08P100157	11.6486	https://www.genecards.org/cgi-bin/carddisp.pl?gene=SPAG1
MT-TQ	Mitochondrially Encoded TRNA-Gln (CAA/G)	RNA Gene		14	GCMTM004331	11.6208	https://www.genecards.org/cgi-bin/carddisp.pl?gene=MT-TQ
SERPINI1	Serpin Family I Member 1	Protein Coding	Q99574	50	GC03P167735	11.607	https://www.genecards.org/cgi-bin/carddisp.pl?gene=SERPINI1
MTHFS	Methenyltetrahydrofolate Synthetase	Protein Coding	P49914	46	GC15M079833	11.543	https://www.genecards.org/cgi-bin/carddisp.pl?gene=MTHFS
GABRB1	Gamma-Aminobutyric Acid Type A Receptor Subunit Beta1	Protein Coding	P18505	50	GC04P046949	11.4707	https://www.genecards.org/cgi-bin/carddisp.pl?gene=GABRB1
NPR2	Natriuretic Peptide Receptor 2	Protein Coding	P20594	52	GC09P054457	11.4572	https://www.genecards.org/cgi-bin/carddisp.pl?gene=NPR2
PACS2	Phosphofurin Acidic Cluster Sorting Protein 2	Protein Coding	Q86VP3	44	GC14P105300	11.3139	https://www.genecards.org/cgi-bin/carddisp.pl?gene=PACS2
CABP4	Calcium Binding Protein 4	Protein Coding	P57796	41	GC11P082092	11.285	https://www.genecards.org/cgi-bin/carddisp.pl?gene=CABP4
PRIMA1	Proline Rich Membrane Anchor 1	Protein Coding	Q86XR5	34	GC14M093718	11.269	https://www.genecards.org/cgi-bin/carddisp.pl?gene=PRIMA1
ZEB2	Zinc Finger E-Box Binding Homeobox 2	Protein Coding	O60315	51	GC02M144384	11.15	https://www.genecards.org/cgi-bin/carddisp.pl?gene=ZEB2
ALG13	ALG13 UDP-N-Acetylglucosaminyltransferase Subunit	Protein Coding	Q9NP73	43	GC0XP111665	11.1479	https://www.genecards.org/cgi-bin/carddisp.pl?gene=ALG13
PVALB	Parvalbumin	Protein Coding	P20472	44	GC22M036800	11.0558	https://www.genecards.org/cgi-bin/carddisp.pl?gene=PVALB
PMM2	Phosphomannomutase 2	Protein Coding	O15305	50	GC16P008788	11.047	https://www.genecards.org/cgi-bin/carddisp.pl?gene=PMM2
GABRA3	Gamma-Aminobutyric Acid Type A Receptor Subunit Alpha3	Protein Coding	P34903	50	GC0XM152166	11.0251	https://www.genecards.org/cgi-bin/carddisp.pl?gene=GABRA3
HTR1A	5-Hydroxytryptamine Receptor 1A	Protein Coding	P08908	50	GC05M063960	11.0006	https://www.genecards.org/cgi-bin/carddisp.pl?gene=HTR1A
GPHN	Gephyrin	Protein Coding	Q9NQX3	52	GC14P066507	10.9969	https://www.genecards.org/cgi-bin/carddisp.pl?gene=GPHN
CACNA1E	Calcium Voltage-Gated Channel Subunit Alpha1 E	Protein Coding	Q15878	50	GC01P181317	10.9637	https://www.genecards.org/cgi-bin/carddisp.pl?gene=CACNA1E
SPAG8	Sperm Associated Antigen 8	Protein Coding	Q99932	36	GC09M035797	10.9463	https://www.genecards.org/cgi-bin/carddisp.pl?gene=SPAG8
KCNK4	Potassium Two Pore Domain Channel Subfamily K Member 4	Protein Coding	Q9NYG8	45	GC11P081833	10.9388	https://www.genecards.org/cgi-bin/carddisp.pl?gene=KCNK4
TSEN54	TRNA Splicing Endonuclease Subunit 54	Protein Coding	Q7Z6J9	42	GC17P075515	10.9141	https://www.genecards.org/cgi-bin/carddisp.pl?gene=TSEN54
BRD2	Bromodomain Containing 2	Protein Coding	P25440	47	GC06P118949	10.8152	https://www.genecards.org/cgi-bin/carddisp.pl?gene=BRD2
SLC35A2	Solute Carrier Family 35 Member A2	Protein Coding	P78381	44	GC0XM048903	10.8044	https://www.genecards.org/cgi-bin/carddisp.pl?gene=SLC35A2
ROGDI	Rogdi Atypical Leucine Zipper	Protein Coding	Q9GZN7	41	GC16M004796	10.7643	https://www.genecards.org/cgi-bin/carddisp.pl?gene=ROGDI
NTRK2	Neurotrophic Receptor Tyrosine Kinase 2	Protein Coding	Q16620	57	GC09P084668	10.76	https://www.genecards.org/cgi-bin/carddisp.pl?gene=NTRK2
BDNF	Brain Derived Neurotrophic Factor	Protein Coding	P23560	53	GC11M027654	10.7072	https://www.genecards.org/cgi-bin/carddisp.pl?gene=BDNF
AFG3L2	AFG3 Like Matrix AAA Peptidase Subunit 2	Protein Coding	Q9Y4W6	49	GC18M012328	10.6771	https://www.genecards.org/cgi-bin/carddisp.pl?gene=AFG3L2
MFSD8	Major Facilitator Superfamily Domain Containing 8	Protein Coding	Q8NHS3	40	GC04M127917	10.6399	https://www.genecards.org/cgi-bin/carddisp.pl?gene=MFSD8
BRAT1	BRCA1 Associated ATM Activator 1	Protein Coding	Q6PJG6	41	GC07M003002	10.6181	https://www.genecards.org/cgi-bin/carddisp.pl?gene=BRAT1
KCNH8	Potassium Voltage-Gated Channel Subfamily H Member 8	Protein Coding	Q96L42	46	GC03P019512	10.4961	https://www.genecards.org/cgi-bin/carddisp.pl?gene=KCNH8
RTEL1	Regulator Of Telomere Elongation Helicase 1	Protein Coding	Q9NZ71	45	GC20P066087	10.4961	https://www.genecards.org/cgi-bin/carddisp.pl?gene=RTEL1
RTEL1-TNFRSF6B	RTEL1-TNFRSF6B Readthrough (NMD Candidate)	RNA Gene		20	GC20P063657	10.4961	https://www.genecards.org/cgi-bin/carddisp.pl?gene=RTEL1-TNFRSF6B
SLC13A5	Solute Carrier Family 13 Member 5	Protein Coding	Q86YT5	47	GC17M006684	10.4947	https://www.genecards.org/cgi-bin/carddisp.pl?gene=SLC13A5
SCN5A	Sodium Voltage-Gated Channel Alpha Subunit 5	Protein Coding	Q14524	53	GC03M038641	10.4822	https://www.genecards.org/cgi-bin/carddisp.pl?gene=SCN5A
TNK2	Tyrosine Kinase Non Receptor 2	Protein Coding	Q07912	50	GC03M195863	10.4526	https://www.genecards.org/cgi-bin/carddisp.pl?gene=TNK2
TSPO	Translocator Protein	Protein Coding	B1AH88	48	GC22P043151	10.418	https://www.genecards.org/cgi-bin/carddisp.pl?gene=TSPO
CACNA1I	Calcium Voltage-Gated Channel Subunit Alpha1 I	Protein Coding	Q9P0X4	49	GC22P039570	10.2899	https://www.genecards.org/cgi-bin/carddisp.pl?gene=CACNA1I
DDX3X	DEAD-Box Helicase 3 X-Linked	Protein Coding	O00571	52	GC0XP041333	10.1343	https://www.genecards.org/cgi-bin/carddisp.pl?gene=DDX3X
LOC126860131	MED14-Independent Group 3 Enhancer GRCh37_chr7:103301048-103302247	Functional Element		2	GC07P104431	10.134	https://www.genecards.org/cgi-bin/carddisp.pl?gene=LOC126860131
TRAPPC4	Trafficking Protein Particle Complex Subunit 4	Protein Coding	Q9Y296	45	GC11P119018	10.0473	https://www.genecards.org/cgi-bin/carddisp.pl?gene=TRAPPC4
PHF6	PHD Finger Protein 6	Protein Coding	Q8IWS0	44	GC0XP134373	10.0471	https://www.genecards.org/cgi-bin/carddisp.pl?gene=PHF6
ST20-MTHFS	ST20-MTHFS Readthrough	Protein Coding		22	GC15M140945	10.0363	https://www.genecards.org/cgi-bin/carddisp.pl?gene=ST20-MTHFS
PNKP	Polynucleotide Kinase 3'-Phosphatase	Protein Coding	Q96T60	51	GC19M085868	10.0203	https://www.genecards.org/cgi-bin/carddisp.pl?gene=PNKP
SIK1	Salt Inducible Kinase 1	Protein Coding	P57059	50	GC21M043414	9.9641	https://www.genecards.org/cgi-bin/carddisp.pl?gene=SIK1
MT-ND4	Mitochondrially Encoded NADH:Ubiquinone Oxidoreductase Core Subunit 4	Protein Coding	P03905	35	GCMTP010762	9.95893	https://www.genecards.org/cgi-bin/carddisp.pl?gene=MT-ND4
UFSP2	UFM1 Specific Peptidase 2	Protein Coding	Q9NUQ7	43	GC04M185399	9.95631	https://www.genecards.org/cgi-bin/carddisp.pl?gene=UFSP2
DNM1	Dynamin 1	Protein Coding	Q05193	53	GC09P128191	9.94368	https://www.genecards.org/cgi-bin/carddisp.pl?gene=DNM1
KCNK4-CATSPERZ	KCNK4-CATSPERZ Readthrough (NMD Candidate)	RNA Gene		14	GC11P082684	9.92422	https://www.genecards.org/cgi-bin/carddisp.pl?gene=KCNK4-CATSPERZ
CARS2	Cysteinyl-TRNA Synthetase 2, Mitochondrial	Protein Coding	Q9HA77	44	GC13M110641	9.914	https://www.genecards.org/cgi-bin/carddisp.pl?gene=CARS2
PAFAH1B1	Platelet Activating Factor Acetylhydrolase 1b Regulatory Subunit 1	Protein Coding	P43034	50	GC17P002593	9.90671	https://www.genecards.org/cgi-bin/carddisp.pl?gene=PAFAH1B1
BCL11A	BCL11 Transcription Factor A	Protein Coding	Q9H165	47	GC02M060451	9.88077	https://www.genecards.org/cgi-bin/carddisp.pl?gene=BCL11A
ELP4	Elongator Acetyltransferase Complex Subunit 4	Protein Coding	Q96EB1	43	GC11P031509	9.85248	https://www.genecards.org/cgi-bin/carddisp.pl?gene=ELP4
LOC126862278	CDK7 Strongly-Dependent Group 2 Enhancer GRCh37_chr16:7629446-7630645	Functional Element		3	GC16P062532	9.8016	https://www.genecards.org/cgi-bin/carddisp.pl?gene=LOC126862278
PCDH10	Protocadherin 10	Protein Coding	Q9P2E7	44	GC04P133149	9.80092	https://www.genecards.org/cgi-bin/carddisp.pl?gene=PCDH10
GABRA2	Gamma-Aminobutyric Acid Type A Receptor Subunit Alpha2	Protein Coding	P47869	51	GC04M046243	9.7954	https://www.genecards.org/cgi-bin/carddisp.pl?gene=GABRA2
NARS1	Asparaginyl-TRNA Synthetase 1	Protein Coding	O43776	47	GC18M057601	9.78858	https://www.genecards.org/cgi-bin/carddisp.pl?gene=NARS1
KCNQ1	Potassium Voltage-Gated Channel Subfamily Q Member 1	Protein Coding	P51787	53	GC11P002444	9.77887	https://www.genecards.org/cgi-bin/carddisp.pl?gene=KCNQ1
FLNA	Filamin A	Protein Coding	P21333	52	GC0XM154348	9.76696	https://www.genecards.org/cgi-bin/carddisp.pl?gene=FLNA
KCNT2	Potassium Sodium-Activated Channel Subfamily T Member 2	Protein Coding	Q6UVM3	42	GC01M196225	9.76093	https://www.genecards.org/cgi-bin/carddisp.pl?gene=KCNT2
LOC126807094	CDK7 Strongly-Dependent Group 2 Enhancer GRCh37_chr4:81121978-81123177	Functional Element		2	GC04P080201	9.74511	https://www.genecards.org/cgi-bin/carddisp.pl?gene=LOC126807094
ACTL6B	Actin Like 6B	Protein Coding	O94805	45	GC07M100643	9.737	https://www.genecards.org/cgi-bin/carddisp.pl?gene=ACTL6B
MT-ATP6	Mitochondrially Encoded ATP Synthase Membrane Subunit 6	Protein Coding	P00846	36	GCMTP008531	9.6727	https://www.genecards.org/cgi-bin/carddisp.pl?gene=MT-ATP6
PRKN	Parkin RBR E3 Ubiquitin Protein Ligase	Protein Coding	O60260	52	GC06M161348	9.65674	https://www.genecards.org/cgi-bin/carddisp.pl?gene=PRKN
PRMT7	Protein Arginine Methyltransferase 7	Protein Coding	Q9NVM4	47	GC16P068990	9.62149	https://www.genecards.org/cgi-bin/carddisp.pl?gene=PRMT7
ADAM22	ADAM Metallopeptidase Domain 22	Protein Coding	Q9P0K1	45	GC07P087934	9.61291	https://www.genecards.org/cgi-bin/carddisp.pl?gene=ADAM22
VLDLR	Very Low Density Lipoprotein Receptor	Protein Coding	P98155	52	GC09P002611	9.57162	https://www.genecards.org/cgi-bin/carddisp.pl?gene=VLDLR
AHDC1	AT-Hook DNA Binding Motif Containing 1	Protein Coding	Q5TGY3	38	GC01M027534	9.56509	https://www.genecards.org/cgi-bin/carddisp.pl?gene=AHDC1
CAD	Carbamoyl-Phosphate Synthetase 2, Aspartate Transcarbamylase, And Dihydroorotase	Protein Coding	P27708	53	GC02P027217	9.5627	https://www.genecards.org/cgi-bin/carddisp.pl?gene=CAD
NUS1	NUS1 Dehydrodolichyl Diphosphate Synthase Subunit	Protein Coding	Q96E22	42	GC06P117675	9.56246	https://www.genecards.org/cgi-bin/carddisp.pl?gene=NUS1
GRIA1	Glutamate Ionotropic Receptor AMPA Type Subunit 1	Protein Coding	P42261	53	GC05P153467	9.55691	https://www.genecards.org/cgi-bin/carddisp.pl?gene=GRIA1
LGI4	Leucine Rich Repeat LGI Family Member 4	Protein Coding	Q8N135	44	GC19M035124	9.53076	https://www.genecards.org/cgi-bin/carddisp.pl?gene=LGI4
KCNC2	Potassium Voltage-Gated Channel Subfamily C Member 2	Protein Coding	Q96PR1	45	GC12M075040	9.52673	https://www.genecards.org/cgi-bin/carddisp.pl?gene=KCNC2
PDYN	Prodynorphin	Protein Coding	P01213	48	GC20M001978	9.51369	https://www.genecards.org/cgi-bin/carddisp.pl?gene=PDYN
MALAT1	Metastasis Associated Lung Adenocarcinoma Transcript 1	RNA Gene		25	GC11P081952	9.50881	https://www.genecards.org/cgi-bin/carddisp.pl?gene=MALAT1
CYP2C9	Cytochrome P450 Family 2 Subfamily C Member 9	Protein Coding	P11712	49	GC10P094938	9.50165	https://www.genecards.org/cgi-bin/carddisp.pl?gene=CYP2C9
HACE1	HECT Domain And Ankyrin Repeat Containing E3 Ubiquitin Protein Ligase 1	Protein Coding	Q8IYU2	45	GC06M104728	9.46323	https://www.genecards.org/cgi-bin/carddisp.pl?gene=HACE1
GRIA3	Glutamate Ionotropic Receptor AMPA Type Subunit 3	Protein Coding	P42263	53	GC0XP123184	9.42686	https://www.genecards.org/cgi-bin/carddisp.pl?gene=GRIA3
DYNC1H1	Dynein Cytoplasmic 1 Heavy Chain 1	Protein Coding	Q14204	49	GC14P113788	9.40061	https://www.genecards.org/cgi-bin/carddisp.pl?gene=DYNC1H1
LNPK	Lunapark, ER Junction Formation Factor	Protein Coding	Q9C0E8	38	GC02M175924	9.36852	https://www.genecards.org/cgi-bin/carddisp.pl?gene=LNPK
GABBR2	Gamma-Aminobutyric Acid Type B Receptor Subunit 2	Protein Coding	O75899	52	GC09M098288	9.35965	https://www.genecards.org/cgi-bin/carddisp.pl?gene=GABBR2
NRXN1	Neurexin 1	Protein Coding	Q9ULB1	52	GC02M049918	9.34695	https://www.genecards.org/cgi-bin/carddisp.pl?gene=NRXN1
FOXG1	Forkhead Box G1	Protein Coding	P55316	48	GC14P041814	9.33828	https://www.genecards.org/cgi-bin/carddisp.pl?gene=FOXG1
FGF12	Fibroblast Growth Factor 12	Protein Coding	P61328	46	GC03M192139	9.32965	https://www.genecards.org/cgi-bin/carddisp.pl?gene=FGF12
TRAPPC6B	Trafficking Protein Particle Complex Subunit 6B	Protein Coding	Q86SZ2	43	GC14M039147	9.31254	https://www.genecards.org/cgi-bin/carddisp.pl?gene=TRAPPC6B
MED23	Mediator Complex Subunit 23	Protein Coding	Q9ULK4	46	GC06M131573	9.23352	https://www.genecards.org/cgi-bin/carddisp.pl?gene=MED23
ST3GAL3	ST3 Beta-Galactoside Alpha-2,3-Sialyltransferase 3	Protein Coding	Q11203	49	GC01P043705	9.20291	https://www.genecards.org/cgi-bin/carddisp.pl?gene=ST3GAL3
GRM7	Glutamate Metabotropic Receptor 7	Protein Coding	Q14831	50	GC03P006770	9.14377	https://www.genecards.org/cgi-bin/carddisp.pl?gene=GRM7
KCNJ3	Potassium Inwardly Rectifying Channel Subfamily J Member 3	Protein Coding	P48549	50	GC02P154698	9.07833	https://www.genecards.org/cgi-bin/carddisp.pl?gene=KCNJ3
IQSEC2	IQ Motif And Sec7 Domain ArfGEF 2	Protein Coding	Q5JU85	43	GC0XM053225	9.05574	https://www.genecards.org/cgi-bin/carddisp.pl?gene=IQSEC2
SCN4A	Sodium Voltage-Gated Channel Alpha Subunit 4	Protein Coding	P35499	49	GC17M063938	9.02881	https://www.genecards.org/cgi-bin/carddisp.pl?gene=SCN4A
GAMT	Guanidinoacetate N-Methyltransferase	Protein Coding	Q14353	50	GC19M001397	9.0171	https://www.genecards.org/cgi-bin/carddisp.pl?gene=GAMT
ITPA	Inosine Triphosphatase	Protein Coding	Q9BY32	51	GC20P007208	9.00222	https://www.genecards.org/cgi-bin/carddisp.pl?gene=ITPA
CYP2C19	Cytochrome P450 Family 2 Subfamily C Member 19	Protein Coding	P33261	47	GC10P094762	8.98632	https://www.genecards.org/cgi-bin/carddisp.pl?gene=CYP2C19
CUX2	Cut Like Homeobox 2	Protein Coding	O14529	44	GC12P111034	8.97227	https://www.genecards.org/cgi-bin/carddisp.pl?gene=CUX2
IL1B	Interleukin 1 Beta	Protein Coding	P01584	51	GC02M112829	8.88892	https://www.genecards.org/cgi-bin/carddisp.pl?gene=IL1B
PRODH	Proline Dehydrogenase 1	Protein Coding	O43272	48	GC22M018912	8.81391	https://www.genecards.org/cgi-bin/carddisp.pl?gene=PRODH
ARID1A	AT-Rich Interaction Domain 1A	Protein Coding	O14497	48	GC01P026693	8.77076	https://www.genecards.org/cgi-bin/carddisp.pl?gene=ARID1A
ATAD3A	ATPase Family AAA Domain Containing 3A	Protein Coding	Q9NVI7	45	GC01P008396	8.76587	https://www.genecards.org/cgi-bin/carddisp.pl?gene=ATAD3A
GFAP	Glial Fibrillary Acidic Protein	Protein Coding	P14136	52	GC17M068297	8.74904	https://www.genecards.org/cgi-bin/carddisp.pl?gene=GFAP
ADARB2-AS1	ADARB2 Antisense RNA 1	RNA Gene	A8MUL3	22	GC10P001526	8.70899	https://www.genecards.org/cgi-bin/carddisp.pl?gene=ADARB2-AS1
GLUD1	Glutamate Dehydrogenase 1	Protein Coding	P00367	53	GC10M087050	8.69706	https://www.genecards.org/cgi-bin/carddisp.pl?gene=GLUD1
BRAF	B-Raf Proto-Oncogene, Serine/Threonine Kinase	Protein Coding	P15056	57	GC07M140757	8.67369	https://www.genecards.org/cgi-bin/carddisp.pl?gene=BRAF
ABCC2	ATP Binding Cassette Subfamily C Member 2	Protein Coding	Q92887	52	GC10P099782	8.63749	https://www.genecards.org/cgi-bin/carddisp.pl?gene=ABCC2
UBA5	Ubiquitin Like Modifier Activating Enzyme 5	Protein Coding	Q9GZZ9	45	GC03P132654	8.62538	https://www.genecards.org/cgi-bin/carddisp.pl?gene=UBA5
GRIK1	Glutamate Ionotropic Receptor Kainate Type Subunit 1	Protein Coding	P39086	48	GC21M029536	8.61955	https://www.genecards.org/cgi-bin/carddisp.pl?gene=GRIK1
KCNH2	Potassium Voltage-Gated Channel Subfamily H Member 2	Protein Coding	Q12809	53	GC07M150944	8.59707	https://www.genecards.org/cgi-bin/carddisp.pl?gene=KCNH2
RARS2	Arginyl-TRNA Synthetase 2, Mitochondrial	Protein Coding	Q5T160	46	GC06M088818	8.57979	https://www.genecards.org/cgi-bin/carddisp.pl?gene=RARS2
EPM2AIP1	EPM2A Interacting Protein 1	Protein Coding	Q7L775	38	GC03M037133	8.57652	https://www.genecards.org/cgi-bin/carddisp.pl?gene=EPM2AIP1
TRIM8	Tripartite Motif Containing 8	Protein Coding	Q9BZR9	42	GC10P104929	8.57477	https://www.genecards.org/cgi-bin/carddisp.pl?gene=TRIM8
TRAPPC10	Trafficking Protein Particle Complex Subunit 10	Protein Coding	P48553	43	GC21P044012	8.54883	https://www.genecards.org/cgi-bin/carddisp.pl?gene=TRAPPC10
CFAP96	Cilia And Flagella Associated Protein 96	Protein Coding	A7E2U8	28	GC04P185426	8.5377	https://www.genecards.org/cgi-bin/carddisp.pl?gene=CFAP96
NARS2	Asparaginyl-TRNA Synthetase 2, Mitochondrial	Protein Coding	Q96I59	47	GC11M078435	8.49898	https://www.genecards.org/cgi-bin/carddisp.pl?gene=NARS2
MBD5	Methyl-CpG Binding Domain Protein 5	Protein Coding	Q9P267	42	GC02P148021	8.49753	https://www.genecards.org/cgi-bin/carddisp.pl?gene=MBD5
FMR1	Fragile X Messenger Ribonucleoprotein 1	Protein Coding	Q06787	48	GC0XP147989	8.47979	https://www.genecards.org/cgi-bin/carddisp.pl?gene=FMR1
LGI2	Leucine Rich Repeat LGI Family Member 2	Protein Coding	Q8N0V4	42	GC04M025000	8.4466	https://www.genecards.org/cgi-bin/carddisp.pl?gene=LGI2
SPAST	Spastin	Protein Coding	Q9UBP0	45	GC02P032063	8.44315	https://www.genecards.org/cgi-bin/carddisp.pl?gene=SPAST
SYNGAP1-AS1	SYNGAP1 Antisense RNA 1	RNA Gene		13	GC06M087371	8.39871	https://www.genecards.org/cgi-bin/carddisp.pl?gene=SYNGAP1-AS1
NID1	Nidogen 1	Protein Coding	P14543	47	GC01M235975	8.3827	https://www.genecards.org/cgi-bin/carddisp.pl?gene=NID1
VRK2	VRK Serine/Threonine Kinase 2	Protein Coding	Q86Y07	44	GC02P057907	8.35075	https://www.genecards.org/cgi-bin/carddisp.pl?gene=VRK2
LOC109461484	Atrophin 1 Repeat Instability Region	Functional Element		4	GC12P034812	8.34392	https://www.genecards.org/cgi-bin/carddisp.pl?gene=LOC109461484
KCNMB3	Potassium Calcium-Activated Channel Subfamily M Regulatory Beta Subunit 3	Protein Coding	Q9NPA1	40	GC03M179236	8.34036	https://www.genecards.org/cgi-bin/carddisp.pl?gene=KCNMB3
LOC126807536	CDK7 Strongly-Dependent Group 2 Enhancer GRCh37_chr5:143543592-143544791	Functional Element		3	GC05P150055	8.33521	https://www.genecards.org/cgi-bin/carddisp.pl?gene=LOC126807536
UCA1	Urothelial Cancer Associated 1	RNA Gene		24	GC19P101751	8.32176	https://www.genecards.org/cgi-bin/carddisp.pl?gene=UCA1
MAP3K14-AS1	MAP3K14 Antisense RNA 1	RNA Gene		17	GC17P093750	8.32176	https://www.genecards.org/cgi-bin/carddisp.pl?gene=MAP3K14-AS1
GRIN2D	Glutamate Ionotropic Receptor NMDA Type Subunit 2D	Protein Coding	O15399	52	GC19P096298	8.32078	https://www.genecards.org/cgi-bin/carddisp.pl?gene=GRIN2D
GRM4	Glutamate Metabotropic Receptor 4	Protein Coding	Q14833	48	GC06M087392	8.271	https://www.genecards.org/cgi-bin/carddisp.pl?gene=GRM4
SLC12A2	Solute Carrier Family 12 Member 2	Protein Coding	P55011	53	GC05P128083	8.24059	https://www.genecards.org/cgi-bin/carddisp.pl?gene=SLC12A2
MAP1B	Microtubule Associated Protein 1B	Protein Coding	P46821	48	GC05P072107	8.23651	https://www.genecards.org/cgi-bin/carddisp.pl?gene=MAP1B
CSNK2B	Casein Kinase 2 Beta	Protein Coding	P67870	52	GC06P118898	8.22316	https://www.genecards.org/cgi-bin/carddisp.pl?gene=CSNK2B
NPY	Neuropeptide Y	Protein Coding	P01303	48	GC07P024290	8.17743	https://www.genecards.org/cgi-bin/carddisp.pl?gene=NPY
LOC125467768	CDK7 Strongly-Dependent Group 2 Enhancer GRCh37_chrX:99657381-99658580	Functional Element		3	GC0XP100403	8.12097	https://www.genecards.org/cgi-bin/carddisp.pl?gene=LOC125467768
SCN11A	Sodium Voltage-Gated Channel Alpha Subunit 11	Protein Coding	Q9UI33	47	GC03M038862	8.09837	https://www.genecards.org/cgi-bin/carddisp.pl?gene=SCN11A
GRM1	Glutamate Metabotropic Receptor 1	Protein Coding	Q13255	53	GC06P145973	8.09308	https://www.genecards.org/cgi-bin/carddisp.pl?gene=GRM1
APOE	Apolipoprotein E	Protein Coding	P02649	53	GC19P096171	8.08142	https://www.genecards.org/cgi-bin/carddisp.pl?gene=APOE
ATXN10	Ataxin 10	Protein Coding	Q9UBB4	46	GC22P061137	8.07416	https://www.genecards.org/cgi-bin/carddisp.pl?gene=ATXN10
LOC126863087	P300/CBP Strongly-Dependent Group 1 Enhancer GRCh37_chr20:61986832-61988031	Functional Element		2	GC20P066177	8.07167	https://www.genecards.org/cgi-bin/carddisp.pl?gene=LOC126863087
KDM3B	Lysine Demethylase 3B	Protein Coding	Q7LBC6	50	GC05P138352	8.0594	https://www.genecards.org/cgi-bin/carddisp.pl?gene=KDM3B
ALG14-AS1	ALG14 Antisense RNA 1	RNA Gene		16	GC01P095063	8.04156	https://www.genecards.org/cgi-bin/carddisp.pl?gene=ALG14-AS1
PTEN	Phosphatase And Tensin Homolog	Protein Coding	P60484	55	GC10P104451	8.02942	https://www.genecards.org/cgi-bin/carddisp.pl?gene=PTEN
MVP	Major Vault Protein	Protein Coding	Q14764	44	GC16P060759	7.95732	https://www.genecards.org/cgi-bin/carddisp.pl?gene=MVP
APP	Amyloid Beta Precursor Protein	Protein Coding	P05067	54	GC21M025880	7.87233	https://www.genecards.org/cgi-bin/carddisp.pl?gene=APP
NIPA1	NIPA Magnesium Transporter 1	Protein Coding	Q7RTP0	42	GC15P022773	7.87233	https://www.genecards.org/cgi-bin/carddisp.pl?gene=NIPA1
GRM5	Glutamate Metabotropic Receptor 5	Protein Coding	P41594	50	GC11M088504	7.87057	https://www.genecards.org/cgi-bin/carddisp.pl?gene=GRM5
DKC1	Dyskerin Pseudouridine Synthase 1	Protein Coding	O60832	50	GC0XP154762	7.86546	https://www.genecards.org/cgi-bin/carddisp.pl?gene=DKC1
FLG	Filaggrin	Protein Coding	P20930	46	GC01M158675	7.86546	https://www.genecards.org/cgi-bin/carddisp.pl?gene=FLG
FLG-AS1	FLG Antisense RNA 1	RNA Gene		19	GC01P158627	7.86546	https://www.genecards.org/cgi-bin/carddisp.pl?gene=FLG-AS1
MTHFR	Methylenetetrahydrofolate Reductase	Protein Coding	P42898	51	GC01M011785	7.83996	https://www.genecards.org/cgi-bin/carddisp.pl?gene=MTHFR
CDKN3	Cyclin Dependent Kinase Inhibitor 3	Protein Coding	Q16667	45	GC14P054398	7.79577	https://www.genecards.org/cgi-bin/carddisp.pl?gene=CDKN3
LOC100130587	Uncharacterized LOC100130587	RNA Gene		12	GC20P063359	7.79325	https://www.genecards.org/cgi-bin/carddisp.pl?gene=LOC100130587
LOC120977013	Sharpr-MPRA Regulatory Region 13511	Functional Element		3	GC02P165293	7.77524	https://www.genecards.org/cgi-bin/carddisp.pl?gene=LOC120977013
GYS1	Glycogen Synthase 1	Protein Coding	P13807	53	GC19M085831	7.71168	https://www.genecards.org/cgi-bin/carddisp.pl?gene=GYS1
AARS1	Alanyl-TRNA Synthetase 1	Protein Coding	P49588	48	GC16M072514	7.68898	https://www.genecards.org/cgi-bin/carddisp.pl?gene=AARS1
DOCK7	Dedicator Of Cytokinesis 7	Protein Coding	Q96N67	46	GC01M062454	7.67646	https://www.genecards.org/cgi-bin/carddisp.pl?gene=DOCK7
SCN2B	Sodium Voltage-Gated Channel Beta Subunit 2	Protein Coding	O60939	50	GC11M120478	7.67476	https://www.genecards.org/cgi-bin/carddisp.pl?gene=SCN2B
JMJD1C-AS1	JMJD1C Antisense RNA 1	RNA Gene		16	GC10P063465	7.65025	https://www.genecards.org/cgi-bin/carddisp.pl?gene=JMJD1C-AS1
KANSL1	KAT8 Regulatory NSL Complex Subunit 1	Protein Coding	Q7Z3B3	44	GC17M068371	7.62699	https://www.genecards.org/cgi-bin/carddisp.pl?gene=KANSL1
MIR132	MicroRNA 132	RNA Gene		22	GC17M002049	7.61506	https://www.genecards.org/cgi-bin/carddisp.pl?gene=MIR132
ATP6AP2	ATPase H+ Transporting Accessory Protein 2	Protein Coding	O75787	48	GC0XP040601	7.60583	https://www.genecards.org/cgi-bin/carddisp.pl?gene=ATP6AP2
CACNA1C	Calcium Voltage-Gated Channel Subunit Alpha1 C	Protein Coding	Q13936	52	GC12P001970	7.59725	https://www.genecards.org/cgi-bin/carddisp.pl?gene=CACNA1C
SHBG	Sex Hormone Binding Globulin	Protein Coding	P04278	45	GC17P007613	7.57099	https://www.genecards.org/cgi-bin/carddisp.pl?gene=SHBG
DNAJC5	DnaJ Heat Shock Protein Family (Hsp40) Member C5	Protein Coding	Q9H3Z4	46	GC20P063895	7.57097	https://www.genecards.org/cgi-bin/carddisp.pl?gene=DNAJC5
MRI1	Methylthioribose-1-Phosphate Isomerase 1	Protein Coding	Q9BV20	42	GC19P013764	7.55731	https://www.genecards.org/cgi-bin/carddisp.pl?gene=MRI1
SMC1A	Structural Maintenance Of Chromosomes 1A	Protein Coding	Q14683	51	GC0XM053374	7.54522	https://www.genecards.org/cgi-bin/carddisp.pl?gene=SMC1A
PRNP	Prion Protein	Protein Coding	F7VJQ1	52	GC20P004686	7.52441	https://www.genecards.org/cgi-bin/carddisp.pl?gene=PRNP
SLC6A11	Solute Carrier Family 6 Member 11	Protein Coding	P48066	44	GC03P019296	7.52251	https://www.genecards.org/cgi-bin/carddisp.pl?gene=SLC6A11
SCN3B	Sodium Voltage-Gated Channel Beta Subunit 3	Protein Coding	Q9NY72	48	GC11M123629	7.48397	https://www.genecards.org/cgi-bin/carddisp.pl?gene=SCN3B
SCN4B	Sodium Voltage-Gated Channel Beta Subunit 4	Protein Coding	Q8IWT1	48	GC11M120455	7.46813	https://www.genecards.org/cgi-bin/carddisp.pl?gene=SCN4B
CTSD	Cathepsin D	Protein Coding	P07339	56	GC11M001752	7.4518	https://www.genecards.org/cgi-bin/carddisp.pl?gene=CTSD
ACTB	Actin Beta	Protein Coding	P60709	53	GC07M005527	7.44715	https://www.genecards.org/cgi-bin/carddisp.pl?gene=ACTB
OPRM1	Opioid Receptor Mu 1	Protein Coding	P35372	51	GC06P154221	7.42103	https://www.genecards.org/cgi-bin/carddisp.pl?gene=OPRM1
DHDDS	Dehydrodolichyl Diphosphate Synthase Subunit	Protein Coding	Q86SQ9	46	GC01P026432	7.38679	https://www.genecards.org/cgi-bin/carddisp.pl?gene=DHDDS
EFHC2	EF-Hand Domain Containing 2	Protein Coding	Q5JST6	38	GC0XM044146	7.37519	https://www.genecards.org/cgi-bin/carddisp.pl?gene=EFHC2
SACS	Sacsin Molecular Chaperone	Protein Coding	Q9NZJ4	41	GC13M023288	7.35781	https://www.genecards.org/cgi-bin/carddisp.pl?gene=SACS
PPIG	Peptidylprolyl Isomerase G	Protein Coding	Q13427	45	GC02P169584	7.35624	https://www.genecards.org/cgi-bin/carddisp.pl?gene=PPIG
GABRG3	Gamma-Aminobutyric Acid Type A Receptor Subunit Gamma3	Protein Coding	Q99928	46	GC15P026971	7.34751	https://www.genecards.org/cgi-bin/carddisp.pl?gene=GABRG3
2024-02-02	Febrile Convulsions 2	Genetic Locus		3	GC19U990037	7.34276	https://www.genecards.org/cgi-bin/carddisp.pl?gene=FEB2
CSNK1E	Casein Kinase 1 Epsilon	Protein Coding	P49674	51	GC22M072901	7.33668	https://www.genecards.org/cgi-bin/carddisp.pl?gene=CSNK1E
ADK	Adenosine Kinase	Protein Coding	P55263	53	GC10P074504	7.3221	https://www.genecards.org/cgi-bin/carddisp.pl?gene=ADK
CSRNP3	Cysteine And Serine Rich Nuclear Protein 3	Protein Coding	Q8WYN3	37	GC02P165469	7.31487	https://www.genecards.org/cgi-bin/carddisp.pl?gene=CSRNP3
H19	H19 Imprinted Maternally Expressed Transcript	RNA Gene		28	GC11M001995	7.29343	https://www.genecards.org/cgi-bin/carddisp.pl?gene=H19
GCK	Glucokinase	Protein Coding	P35557	53	GC07M044978	7.243	https://www.genecards.org/cgi-bin/carddisp.pl?gene=GCK
CACNG2	Calcium Voltage-Gated Channel Auxiliary Subunit Gamma 2	Protein Coding	Q9Y698	47	GC22M072625	7.1984	https://www.genecards.org/cgi-bin/carddisp.pl?gene=CACNG2
GRIK2	Glutamate Ionotropic Receptor Kainate Type Subunit 2	Protein Coding	Q13002	53	GC06P100962	7.1218	https://www.genecards.org/cgi-bin/carddisp.pl?gene=GRIK2
ATP6V0C	ATPase H+ Transporting V0 Subunit C	Protein Coding	P27449	45	GC16P002513	7.08864	https://www.genecards.org/cgi-bin/carddisp.pl?gene=ATP6V0C
NR3C2	Nuclear Receptor Subfamily 3 Group C Member 2	Protein Coding	P08235	50	GC04M148078	7.05987	https://www.genecards.org/cgi-bin/carddisp.pl?gene=NR3C2
GJA1	Gap Junction Protein Alpha 1	Protein Coding	P17302	54	GC06P123193	7.05961	https://www.genecards.org/cgi-bin/carddisp.pl?gene=GJA1
INS-IGF2	INS-IGF2 Readthrough	Protein Coding	F8WCM5	29	GC11M009657	7.03047	https://www.genecards.org/cgi-bin/carddisp.pl?gene=INS-IGF2
TTC21B-AS1	TTC21B Antisense RNA 1	RNA Gene		16	GC02P165933	7.03032	https://www.genecards.org/cgi-bin/carddisp.pl?gene=TTC21B-AS1
KCNQ5	Potassium Voltage-Gated Channel Subfamily Q Member 5	Protein Coding	Q9NR82	46	GC06P072621	7.02921	https://www.genecards.org/cgi-bin/carddisp.pl?gene=KCNQ5
WDR45	WD Repeat Domain 45	Protein Coding	Q9Y484	44	GC0XM049074	7.02757	https://www.genecards.org/cgi-bin/carddisp.pl?gene=WDR45
DLG4	Discs Large MAGUK Scaffold Protein 4	Protein Coding	P78352	51	GC17M015314	7.01156	https://www.genecards.org/cgi-bin/carddisp.pl?gene=DLG4
LOC126806171	BRD4-Independent Group 4 Enhancer GRCh37_chr2:27454350-27455549	Functional Element		3	GC02P027270	7.00759	https://www.genecards.org/cgi-bin/carddisp.pl?gene=LOC126806171
CACNA1B	Calcium Voltage-Gated Channel Subunit Alpha1 B	Protein Coding	Q00975	52	GC09P137877	6.98061	https://www.genecards.org/cgi-bin/carddisp.pl?gene=CACNA1B
PIGV	Phosphatidylinositol Glycan Anchor Biosynthesis Class V	Protein Coding	Q9NUD9	43	GC01P026787	6.96533	https://www.genecards.org/cgi-bin/carddisp.pl?gene=PIGV
FOXP2	Forkhead Box P2	Protein Coding	O15409	47	GC07P114086	6.9559	https://www.genecards.org/cgi-bin/carddisp.pl?gene=FOXP2
C9orf72	C9orf72-SMCR8 Complex Subunit	Protein Coding	Q96LT7	44	GC09M029102	6.95108	https://www.genecards.org/cgi-bin/carddisp.pl?gene=C9orf72
PPR1	Photoparoxysmal Response 1	Genetic Locus		2	GC06U902129	6.93619	https://www.genecards.org/cgi-bin/carddisp.pl?gene=PPR1
GBA1	Glucosylceramidase Beta 1	Protein Coding	P04062	53	GC01M158826	6.93432	https://www.genecards.org/cgi-bin/carddisp.pl?gene=GBA1
SLC6A8	Solute Carrier Family 6 Member 8	Protein Coding	P48029	50	GC0XP153688	6.93323	https://www.genecards.org/cgi-bin/carddisp.pl?gene=SLC6A8
TPTEP2-CSNK1E	TPTEP2-CSNK1E Readthrough	Protein Coding		19	GC22M074378	6.92203	https://www.genecards.org/cgi-bin/carddisp.pl?gene=TPTEP2-CSNK1E
LOC126863148	CDK7 Strongly-Dependent Group 2 Enhancer GRCh37_chr22:38694325-38695524	Functional Element		3	GC22P061899	6.92203	https://www.genecards.org/cgi-bin/carddisp.pl?gene=LOC126863148
GUF1	GTP Binding Elongation Factor GUF1	Protein Coding	Q8N442	42	GC04P044698	6.92106	https://www.genecards.org/cgi-bin/carddisp.pl?gene=GUF1
ATP6V1B2	ATPase H+ Transporting V1 Subunit B2	Protein Coding	P21281	51	GC08P020197	6.91684	https://www.genecards.org/cgi-bin/carddisp.pl?gene=ATP6V1B2
ABCG2	ATP Binding Cassette Subfamily G Member 2 (Junior Blood Group)	Protein Coding	Q9UNQ0	52	GC04M088090	6.90546	https://www.genecards.org/cgi-bin/carddisp.pl?gene=ABCG2
PPP3CA	Protein Phosphatase 3 Catalytic Subunit Alpha	Protein Coding	Q08209	55	GC04M101024	6.89496	https://www.genecards.org/cgi-bin/carddisp.pl?gene=PPP3CA
PRL	Prolactin	Protein Coding	P01236	47	GC06M022287	6.86956	https://www.genecards.org/cgi-bin/carddisp.pl?gene=PRL
GLUL	Glutamate-Ammonia Ligase	Protein Coding	P15104	52	GC01M182378	6.84964	https://www.genecards.org/cgi-bin/carddisp.pl?gene=GLUL
FRRS1L	Ferric Chelate Reductase 1 Like	Protein Coding	Q9P0K9	39	GC09M109130	6.84656	https://www.genecards.org/cgi-bin/carddisp.pl?gene=FRRS1L
ABCC1	ATP Binding Cassette Subfamily C Member 1	Protein Coding	P33527	52	GC16P015949	6.83975	https://www.genecards.org/cgi-bin/carddisp.pl?gene=ABCC1
DAB1	DAB Adaptor Protein 1	Protein Coding	O75553	47	GC01M056994	6.83038	https://www.genecards.org/cgi-bin/carddisp.pl?gene=DAB1
SST	Somatostatin	Protein Coding	P61278	44	GC03M187668	6.82307	https://www.genecards.org/cgi-bin/carddisp.pl?gene=SST
SLC1A3	Solute Carrier Family 1 Member 3	Protein Coding	P43003	52	GC05P036673	6.80827	https://www.genecards.org/cgi-bin/carddisp.pl?gene=SLC1A3
SV2B	Synaptic Vesicle Glycoprotein 2B	Protein Coding	Q7L1I2	42	GC15P091099	6.79255	https://www.genecards.org/cgi-bin/carddisp.pl?gene=SV2B
PTPN11	Protein Tyrosine Phosphatase Non-Receptor Type 11	Protein Coding	Q06124	57	GC12P112418	6.79091	https://www.genecards.org/cgi-bin/carddisp.pl?gene=PTPN11
CACNA2D2	Calcium Voltage-Gated Channel Auxiliary Subunit Alpha2delta 2	Protein Coding	Q9NY47	46	GC03M053213	6.76025	https://www.genecards.org/cgi-bin/carddisp.pl?gene=CACNA2D2
PNKD	PNKD Metallo-Beta-Lactamase Domain Containing	Protein Coding	Q8N490	45	GC02P218270	6.74392	https://www.genecards.org/cgi-bin/carddisp.pl?gene=PNKD
KCNJ6	Potassium Inwardly Rectifying Channel Subfamily J Member 6	Protein Coding	P48051	51	GC21M037607	6.74081	https://www.genecards.org/cgi-bin/carddisp.pl?gene=KCNJ6
KCNH1	Potassium Voltage-Gated Channel Subfamily H Member 1	Protein Coding	O95259	50	GC01M210678	6.73779	https://www.genecards.org/cgi-bin/carddisp.pl?gene=KCNH1
TCF4	Transcription Factor 4	Protein Coding	P15884	51	GC18M055222	6.7269	https://www.genecards.org/cgi-bin/carddisp.pl?gene=TCF4
PCDH7	Protocadherin 7	Protein Coding	O60245	42	GC04P030722	6.69426	https://www.genecards.org/cgi-bin/carddisp.pl?gene=PCDH7
SYT1	Synaptotagmin 1	Protein Coding	P21579	52	GC12P078863	6.64323	https://www.genecards.org/cgi-bin/carddisp.pl?gene=SYT1
KCNQ1OT1	KCNQ1 Opposite Strand/Antisense Transcript 1	RNA Gene		28	GC11M009676	6.64253	https://www.genecards.org/cgi-bin/carddisp.pl?gene=KCNQ1OT1
MT-ND2	Mitochondrially Encoded NADH:Ubiquinone Oxidoreductase Core Subunit 2	Protein Coding	P03891	37	GCMTP004472	6.64166	https://www.genecards.org/cgi-bin/carddisp.pl?gene=MT-ND2
SLC12A6	Solute Carrier Family 12 Member 6	Protein Coding	Q9UHW9	50	GC15M034229	6.63662	https://www.genecards.org/cgi-bin/carddisp.pl?gene=SLC12A6
PDX1	Pancreatic And Duodenal Homeobox 1	Protein Coding	P52945	50	GC13P027921	6.63379	https://www.genecards.org/cgi-bin/carddisp.pl?gene=PDX1
CALB1	Calbindin 1	Protein Coding	P05937	46	GC08M090058	6.58528	https://www.genecards.org/cgi-bin/carddisp.pl?gene=CALB1
GAD2	Glutamate Decarboxylase 2	Protein Coding	Q05329	47	GC10P026216	6.55197	https://www.genecards.org/cgi-bin/carddisp.pl?gene=GAD2
NIPA2	NIPA Magnesium Transporter 2	Protein Coding	Q8N8Q9	41	GC15P060247	6.54322	https://www.genecards.org/cgi-bin/carddisp.pl?gene=NIPA2
YWHAG	Tyrosine 3-Monooxygenase/Tryptophan 5-Monooxygenase Activation Protein Gamma	Protein Coding	P61981	52	GC07M078254	6.53135	https://www.genecards.org/cgi-bin/carddisp.pl?gene=YWHAG
ANK3	Ankyrin 3	Protein Coding	Q12955	46	GC10M060026	6.52471	https://www.genecards.org/cgi-bin/carddisp.pl?gene=ANK3
SOD1	Superoxide Dismutase 1	Protein Coding	P00441	56	GC21P031659	6.5131	https://www.genecards.org/cgi-bin/carddisp.pl?gene=SOD1
BCKDK	Branched Chain Keto Acid Dehydrogenase Kinase	Protein Coding	O14874	48	GC16P060868	6.50942	https://www.genecards.org/cgi-bin/carddisp.pl?gene=BCKDK
SLC2A1-DT	SLC2A1 Divergent Transcript	RNA Gene		18	GC01P043559	6.46469	https://www.genecards.org/cgi-bin/carddisp.pl?gene=SLC2A1-DT
OPHN1	Oligophrenin 1	Protein Coding	O60890	47	GC0XM067949	6.46467	https://www.genecards.org/cgi-bin/carddisp.pl?gene=OPHN1
SGCE	Sarcoglycan Epsilon	Protein Coding	O43556	46	GC07M094524	6.43219	https://www.genecards.org/cgi-bin/carddisp.pl?gene=SGCE
ZDHHC9	Zinc Finger DHHC-Type Palmitoyltransferase 9	Protein Coding	Q9Y397	46	GC0XM129803	6.41556	https://www.genecards.org/cgi-bin/carddisp.pl?gene=ZDHHC9
GALNT3	Polypeptide N-Acetylgalactosaminyltransferase 3	Protein Coding	Q14435	49	GC02M165747	6.32908	https://www.genecards.org/cgi-bin/carddisp.pl?gene=GALNT3
MAPT	Microtubule Associated Protein Tau	Protein Coding	P10636	53	GC17P045894	6.31282	https://www.genecards.org/cgi-bin/carddisp.pl?gene=MAPT
MIR128-1	MicroRNA 128-1	RNA Gene		20	GC02P135665	6.30343	https://www.genecards.org/cgi-bin/carddisp.pl?gene=MIR128-1
GBE1	1,4-Alpha-Glucan Branching Enzyme 1	Protein Coding	Q04446	47	GC03M081489	6.29943	https://www.genecards.org/cgi-bin/carddisp.pl?gene=GBE1
ARV1	ARV1 Homolog, Fatty Acid Homeostasis Modulator	Protein Coding	Q9H2C2	40	GC01P230978	6.26151	https://www.genecards.org/cgi-bin/carddisp.pl?gene=ARV1
CASP2	Caspase 2	Protein Coding	P42575	50	GC07P154346	6.24352	https://www.genecards.org/cgi-bin/carddisp.pl?gene=CASP2
DLGAP2	DLG Associated Protein 2	Protein Coding	Q9P1A6	41	GC08P000739	6.24224	https://www.genecards.org/cgi-bin/carddisp.pl?gene=DLGAP2
FIG4	FIG4 Phosphoinositide 5-Phosphatase	Protein Coding	Q92562	47	GC06P119928	6.20615	https://www.genecards.org/cgi-bin/carddisp.pl?gene=FIG4
ANK2	Ankyrin 2	Protein Coding	Q01484	45	GC04P112729	6.18331	https://www.genecards.org/cgi-bin/carddisp.pl?gene=ANK2
TDP2	Tyrosyl-DNA Phosphodiesterase 2	Protein Coding	O95551	48	GC06M024651	6.17881	https://www.genecards.org/cgi-bin/carddisp.pl?gene=TDP2
KCNAB1	Potassium Voltage-Gated Channel Subfamily A Regulatory Beta Subunit 1	Protein Coding	Q14722	45	GC03P156037	6.17387	https://www.genecards.org/cgi-bin/carddisp.pl?gene=KCNAB1
MLC1	Modulator Of VRAC Current 1	Protein Coding	Q15049	46	GC22M050059	6.15946	https://www.genecards.org/cgi-bin/carddisp.pl?gene=MLC1
GABRE	Gamma-Aminobutyric Acid Type A Receptor Subunit Epsilon	Protein Coding	P78334	44	GC0XM151955	6.15467	https://www.genecards.org/cgi-bin/carddisp.pl?gene=GABRE
KRAS	KRAS Proto-Oncogene, GTPase	Protein Coding	P01116	56	GC12M027012	6.14637	https://www.genecards.org/cgi-bin/carddisp.pl?gene=KRAS
LGI3	Leucine Rich Repeat LGI Family Member 3	Protein Coding	Q8N145	44	GC08M022146	6.14472	https://www.genecards.org/cgi-bin/carddisp.pl?gene=LGI3
CDK5	Cyclin Dependent Kinase 5	Protein Coding	Q00535	56	GC07M151053	6.12341	https://www.genecards.org/cgi-bin/carddisp.pl?gene=CDK5
LMX1B	LIM Homeobox Transcription Factor 1 Beta	Protein Coding	O60663	47	GC09P126618	6.12266	https://www.genecards.org/cgi-bin/carddisp.pl?gene=LMX1B
EHMT1	Euchromatic Histone Lysine Methyltransferase 1	Protein Coding	Q9H9B1	49	GC09P137618	6.10122	https://www.genecards.org/cgi-bin/carddisp.pl?gene=EHMT1
MT-ND6	Mitochondrially Encoded NADH:Ubiquinone Oxidoreductase Core Subunit 6	Protein Coding	P03923	34	GCMTM014151	6.09426	https://www.genecards.org/cgi-bin/carddisp.pl?gene=MT-ND6
COX5A	Cytochrome C Oxidase Subunit 5A	Protein Coding	P20674	47	GC15M074919	6.09279	https://www.genecards.org/cgi-bin/carddisp.pl?gene=COX5A
CACNG3	Calcium Voltage-Gated Channel Auxiliary Subunit Gamma 3	Protein Coding	O60359	45	GC16P060476	6.09251	https://www.genecards.org/cgi-bin/carddisp.pl?gene=CACNG3
SYN2	Synapsin II	Protein Coding	Q92777	43	GC03P019315	6.09115	https://www.genecards.org/cgi-bin/carddisp.pl?gene=SYN2
MAOA	Monoamine Oxidase A	Protein Coding	P21397	52	GC0XP043654	6.08657	https://www.genecards.org/cgi-bin/carddisp.pl?gene=MAOA
SCN7A	Sodium Voltage-Gated Channel Alpha Subunit 7	Protein Coding	Q01118	46	GC02M166403	6.07529	https://www.genecards.org/cgi-bin/carddisp.pl?gene=SCN7A
NR1I2	Nuclear Receptor Subfamily 1 Group I Member 2	Protein Coding	O75469	47	GC03P119780	6.07399	https://www.genecards.org/cgi-bin/carddisp.pl?gene=NR1I2
SV2C	Synaptic Vesicle Glycoprotein 2C	Protein Coding	Q496J9	42	GC05P075847	6.06042	https://www.genecards.org/cgi-bin/carddisp.pl?gene=SV2C
CSNK1G1	Casein Kinase 1 Gamma 1	Protein Coding	Q9HCP0	46	GC15M064165	6.0367	https://www.genecards.org/cgi-bin/carddisp.pl?gene=CSNK1G1
DUSP13B	Dual Specificity Phosphatase 13B	Protein Coding	Q9UII6	40	GC10M075094	6.03387	https://www.genecards.org/cgi-bin/carddisp.pl?gene=DUSP13B
MIR21	MicroRNA 21	RNA Gene		25	GC17P094092	6.03138	https://www.genecards.org/cgi-bin/carddisp.pl?gene=MIR21
STAT3	Signal Transducer And Activator Of Transcription 3	Protein Coding	P40763	57	GC17M042313	6.00134	https://www.genecards.org/cgi-bin/carddisp.pl?gene=STAT3
GRIA2	Glutamate Ionotropic Receptor AMPA Type Subunit 2	Protein Coding	P42262	54	GC04P157204	5.99434	https://www.genecards.org/cgi-bin/carddisp.pl?gene=GRIA2
NF1	Neurofibromin 1	Protein Coding	P21359	52	GC17P031094	5.99064	https://www.genecards.org/cgi-bin/carddisp.pl?gene=NF1
NDUFB3	NADH:Ubiquinone Oxidoreductase Subunit B3	Protein Coding	O43676	45	GC02P201071	5.9688	https://www.genecards.org/cgi-bin/carddisp.pl?gene=NDUFB3
NEAT1	Nuclear Paraspeckle Assembly Transcript 1	RNA Gene		26	GC11P081946	5.96254	https://www.genecards.org/cgi-bin/carddisp.pl?gene=NEAT1
PPP1R3C	Protein Phosphatase 1 Regulatory Subunit 3C	Protein Coding	Q9UQK1	42	GC10M091628	5.96015	https://www.genecards.org/cgi-bin/carddisp.pl?gene=PPP1R3C
GSR	Glutathione-Disulfide Reductase	Protein Coding	P00390	53	GC08M030678	5.94669	https://www.genecards.org/cgi-bin/carddisp.pl?gene=GSR
CHRNA3	Cholinergic Receptor Nicotinic Alpha 3 Subunit	Protein Coding	P32297	48	GC15M140918	5.93507	https://www.genecards.org/cgi-bin/carddisp.pl?gene=CHRNA3
MAOB	Monoamine Oxidase B	Protein Coding	P27338	47	GC0XM043766	5.92998	https://www.genecards.org/cgi-bin/carddisp.pl?gene=MAOB
POMC	Proopiomelanocortin	Protein Coding	P01189	51	GC02M025160	5.9178	https://www.genecards.org/cgi-bin/carddisp.pl?gene=POMC
FOS	Fos Proto-Oncogene, AP-1 Transcription Factor Subunit	Protein Coding	P01100	54	GC14P075278	5.90675	https://www.genecards.org/cgi-bin/carddisp.pl?gene=FOS
FANCI	FA Complementation Group I	Protein Coding	Q9NVI1	46	GC15P089243	5.88951	https://www.genecards.org/cgi-bin/carddisp.pl?gene=FANCI
AP3B2	Adaptor Related Protein Complex 3 Subunit Beta 2	Protein Coding	Q13367	45	GC15M141003	5.88545	https://www.genecards.org/cgi-bin/carddisp.pl?gene=AP3B2
MT-ATP8	Mitochondrially Encoded ATP Synthase Membrane Subunit 8	Protein Coding	P03928	33	GCMTP008368	5.88517	https://www.genecards.org/cgi-bin/carddisp.pl?gene=MT-ATP8
MAP2	Microtubule Associated Protein 2	Protein Coding	P11137	47	GC02P209424	5.87085	https://www.genecards.org/cgi-bin/carddisp.pl?gene=MAP2
GRIA4	Glutamate Ionotropic Receptor AMPA Type Subunit 4	Protein Coding	P48058	52	GC11P105609	5.85827	https://www.genecards.org/cgi-bin/carddisp.pl?gene=GRIA4
MAPK10	Mitogen-Activated Protein Kinase 10	Protein Coding	P53779	52	GC04M085990	5.85307	https://www.genecards.org/cgi-bin/carddisp.pl?gene=MAPK10
CALB2	Calbindin 2	Protein Coding	P22676	43	GC16P071358	5.83089	https://www.genecards.org/cgi-bin/carddisp.pl?gene=CALB2
CAMSAP2	Calmodulin Regulated Spectrin Associated Protein Family Member 2	Protein Coding	Q08AD1	38	GC01P200739	5.82756	https://www.genecards.org/cgi-bin/carddisp.pl?gene=CAMSAP2
DYRK1A	Dual Specificity Tyrosine Phosphorylation Regulated Kinase 1A	Protein Coding	Q13627	53	GC21P037365	5.80794	https://www.genecards.org/cgi-bin/carddisp.pl?gene=DYRK1A
ASXL3	ASXL Transcriptional Regulator 3	Protein Coding	Q9C0F0	37	GC18P033578	5.80627	https://www.genecards.org/cgi-bin/carddisp.pl?gene=ASXL3
LIAS	Lipoic Acid Synthetase	Protein Coding	O43766	46	GC04P039516	5.76741	https://www.genecards.org/cgi-bin/carddisp.pl?gene=LIAS
BSCL2	BSCL2 Lipid Droplet Biogenesis Associated, Seipin	Protein Coding	Q96G97	46	GC11M116736	5.75944	https://www.genecards.org/cgi-bin/carddisp.pl?gene=BSCL2
BFIS1	Benign Familial Infantile Convulsions	Genetic Locus		2	GC19U901862	5.75912	https://www.genecards.org/cgi-bin/carddisp.pl?gene=BFIS1
LOC112997555	Sharpr-MPRA Regulatory Region 10286	Functional Element		3	GC05P126543	5.7557	https://www.genecards.org/cgi-bin/carddisp.pl?gene=LOC112997555
DNM1L	Dynamin 1 Like	Protein Coding	O00429	52	GC12P032679	5.75497	https://www.genecards.org/cgi-bin/carddisp.pl?gene=DNM1L
GALC	Galactosylceramidase	Protein Coding	P54803	48	GC14M087837	5.75483	https://www.genecards.org/cgi-bin/carddisp.pl?gene=GALC
PAX6	Paired Box 6	Protein Coding	P26367	51	GC11M031784	5.72529	https://www.genecards.org/cgi-bin/carddisp.pl?gene=PAX6
LAMA2	Laminin Subunit Alpha 2	Protein Coding	P24043	48	GC06P128863	5.7227	https://www.genecards.org/cgi-bin/carddisp.pl?gene=LAMA2
CBL	Cbl Proto-Oncogene	Protein Coding	P22681	54	GC11P119206	5.71995	https://www.genecards.org/cgi-bin/carddisp.pl?gene=CBL
NEDD4L	NEDD4 Like E3 Ubiquitin Protein Ligase	Protein Coding	Q96PU5	49	GC18P058044	5.70756	https://www.genecards.org/cgi-bin/carddisp.pl?gene=NEDD4L
APC2	APC Regulator Of WNT Signaling Pathway 2	Protein Coding	O95996	45	GC19P094793	5.70612	https://www.genecards.org/cgi-bin/carddisp.pl?gene=APC2
PIGK	Phosphatidylinositol Glycan Anchor Biosynthesis Class K	Protein Coding	Q92643	46	GC01M077088	5.68335	https://www.genecards.org/cgi-bin/carddisp.pl?gene=PIGK
TRPC4	Transient Receptor Potential Cation Channel Subfamily C Member 4	Protein Coding	Q9UBN4	48	GC13M039270	5.68207	https://www.genecards.org/cgi-bin/carddisp.pl?gene=TRPC4
MAST4	Microtubule Associated Serine/Threonine Kinase Family Member 4	Protein Coding	O15021	43	GC05P066596	5.65612	https://www.genecards.org/cgi-bin/carddisp.pl?gene=MAST4
UBR7	Ubiquitin Protein Ligase E3 Component N-Recognin 7	Protein Coding	Q8N806	42	GC14P093207	5.64994	https://www.genecards.org/cgi-bin/carddisp.pl?gene=UBR7
MT-ND3	Mitochondrially Encoded NADH:Ubiquinone Oxidoreductase Core Subunit 3	Protein Coding	P03897	35	GCMTP010061	5.64435	https://www.genecards.org/cgi-bin/carddisp.pl?gene=MT-ND3
STX1A	Syntaxin 1A	Protein Coding	Q16623	51	GC07M074306	5.64239	https://www.genecards.org/cgi-bin/carddisp.pl?gene=STX1A
AKT3	AKT Serine/Threonine Kinase 3	Protein Coding	Q9Y243	58	GC01M243488	5.63868	https://www.genecards.org/cgi-bin/carddisp.pl?gene=AKT3
FGFR1	Fibroblast Growth Factor Receptor 1	Protein Coding	P11362	58	GC08M038400	5.62794	https://www.genecards.org/cgi-bin/carddisp.pl?gene=FGFR1
CHRNB4	Cholinergic Receptor Nicotinic Beta 4 Subunit	Protein Coding	P30926	47	GC15M078624	5.62703	https://www.genecards.org/cgi-bin/carddisp.pl?gene=CHRNB4
KDM5C	Lysine Demethylase 5C	Protein Coding	P41229	50	GC0XM053176	5.61915	https://www.genecards.org/cgi-bin/carddisp.pl?gene=KDM5C
SNHG14	Small Nucleolar RNA Host Gene 14	RNA Gene		19	GC15P060260	5.61804	https://www.genecards.org/cgi-bin/carddisp.pl?gene=SNHG14
OTX1	Orthodenticle Homeobox 1	Protein Coding	P32242	44	GC02P063050	5.61493	https://www.genecards.org/cgi-bin/carddisp.pl?gene=OTX1
PIGT	Phosphatidylinositol Glycan Anchor Biosynthesis Class T	Protein Coding	Q969N2	45	GC20P045416	5.61034	https://www.genecards.org/cgi-bin/carddisp.pl?gene=PIGT
CCL26	C-C Motif Chemokine Ligand 26	Protein Coding	Q9Y258	42	GC07M075769	5.60968	https://www.genecards.org/cgi-bin/carddisp.pl?gene=CCL26
FAR1	Fatty Acyl-CoA Reductase 1	Protein Coding	Q8WVX9	45	GC11P013668	5.60847	https://www.genecards.org/cgi-bin/carddisp.pl?gene=FAR1
SOD2	Superoxide Dismutase 2	Protein Coding	P04179	51	GC06M159669	5.59589	https://www.genecards.org/cgi-bin/carddisp.pl?gene=SOD2
NES	Nestin	Protein Coding	P48681	44	GC01M156668	5.59009	https://www.genecards.org/cgi-bin/carddisp.pl?gene=NES
PLAT	Plasminogen Activator, Tissue Type	Protein Coding	P00750	52	GC08M042174	5.58561	https://www.genecards.org/cgi-bin/carddisp.pl?gene=PLAT
DBH	Dopamine Beta-Hydroxylase	Protein Coding	P09172	55	GC09P133636	5.58542	https://www.genecards.org/cgi-bin/carddisp.pl?gene=DBH
GYG1	Glycogenin 1	Protein Coding	P46976	50	GC03P148991	5.58461	https://www.genecards.org/cgi-bin/carddisp.pl?gene=GYG1
HLA-B	Major Histocompatibility Complex, Class I, B	Protein Coding	P01889	49	GC06M087165	5.58162	https://www.genecards.org/cgi-bin/carddisp.pl?gene=HLA-B
PTPRB	Protein Tyrosine Phosphatase Receptor Type B	Protein Coding	P23467	48	GC12M070516	5.56761	https://www.genecards.org/cgi-bin/carddisp.pl?gene=PTPRB
PRICKLE2-AS3	PRICKLE2 Antisense RNA 3	RNA Gene		16	GC03P064187	5.56053	https://www.genecards.org/cgi-bin/carddisp.pl?gene=PRICKLE2-AS3
CYFIP1	Cytoplasmic FMR1 Interacting Protein 1	Protein Coding	Q7L576	44	GC15M022867	5.54807	https://www.genecards.org/cgi-bin/carddisp.pl?gene=CYFIP1
KCNQ4	Potassium Voltage-Gated Channel Subfamily Q Member 4	Protein Coding	P56696	46	GC01P040784	5.53941	https://www.genecards.org/cgi-bin/carddisp.pl?gene=KCNQ4
PARS2	Prolyl-TRNA Synthetase 2, Mitochondrial	Protein Coding	Q7L3T8	44	GC01M054756	5.52586	https://www.genecards.org/cgi-bin/carddisp.pl?gene=PARS2
ATP6V1A	ATPase H+ Transporting V1 Subunit A	Protein Coding	P38606	49	GC03P113757	5.52349	https://www.genecards.org/cgi-bin/carddisp.pl?gene=ATP6V1A
HSD17B10	Hydroxysteroid 17-Beta Dehydrogenase 10	Protein Coding	Q99714	50	GC0XM053431	5.51961	https://www.genecards.org/cgi-bin/carddisp.pl?gene=HSD17B10
COL4A1	Collagen Type IV Alpha 1 Chain	Protein Coding	P02462	51	GC13M110148	5.50158	https://www.genecards.org/cgi-bin/carddisp.pl?gene=COL4A1
IL6	Interleukin 6	Protein Coding	P05231	54	GC07P022725	5.46658	https://www.genecards.org/cgi-bin/carddisp.pl?gene=IL6
GRM8	Glutamate Metabotropic Receptor 8	Protein Coding	O00222	48	GC07M126438	5.4664	https://www.genecards.org/cgi-bin/carddisp.pl?gene=GRM8
CHRFAM7A	CHRNA7 (Exons 5-10) And FAM7A (Exons A-E) Fusion	Protein Coding	Q494W8	36	GC15M030360	5.46178	https://www.genecards.org/cgi-bin/carddisp.pl?gene=CHRFAM7A
CNR1	Cannabinoid Receptor 1	Protein Coding	P21554	50	GC06M088139	5.45459	https://www.genecards.org/cgi-bin/carddisp.pl?gene=CNR1
KIF1A	Kinesin Family Member 1A	Protein Coding	Q12756	46	GC02M240713	5.45142	https://www.genecards.org/cgi-bin/carddisp.pl?gene=KIF1A
ASNS	Asparagine Synthetase (Glutamine-Hydrolyzing)	Protein Coding	P08243	50	GC07M097854	5.44257	https://www.genecards.org/cgi-bin/carddisp.pl?gene=ASNS
SMARCA2	SWI/SNF Related, Matrix Associated, Actin Dependent Regulator Of Chromatin, Subfamily A, Member 2	Protein Coding	P51531	53	GC09P001980	5.43927	https://www.genecards.org/cgi-bin/carddisp.pl?gene=SMARCA2
ADORA1	Adenosine A1 Receptor	Protein Coding	P30542	50	GC01P203090	5.4262	https://www.genecards.org/cgi-bin/carddisp.pl?gene=ADORA1
FGF13	Fibroblast Growth Factor 13	Protein Coding	Q92913	46	GC0XM138615	5.4149	https://www.genecards.org/cgi-bin/carddisp.pl?gene=FGF13
ANKRD11	Ankyrin Repeat Domain Containing 11	Protein Coding	Q6UB99	42	GC16M089267	5.41368	https://www.genecards.org/cgi-bin/carddisp.pl?gene=ANKRD11
SLC6A3	Solute Carrier Family 6 Member 3	Protein Coding	Q01959	53	GC05M001392	5.41254	https://www.genecards.org/cgi-bin/carddisp.pl?gene=SLC6A3
HECW2	HECT, C2 And WW Domain Containing E3 Ubiquitin Protein Ligase 2	Protein Coding	Q9P2P5	45	GC02M196194	5.39903	https://www.genecards.org/cgi-bin/carddisp.pl?gene=HECW2
GJD2	Gap Junction Protein Delta 2	Protein Coding	Q9UKL4	45	GC15M034751	5.38033	https://www.genecards.org/cgi-bin/carddisp.pl?gene=GJD2
ATXN8OS	ATXN8 Opposite Strand LncRNA	RNA Gene	P0DMR3	28	GC13P070107	5.37593	https://www.genecards.org/cgi-bin/carddisp.pl?gene=ATXN8OS
IL1R1	Interleukin 1 Receptor Type 1	Protein Coding	P14778	50	GC02P102136	5.36898	https://www.genecards.org/cgi-bin/carddisp.pl?gene=IL1R1
KIF5C	Kinesin Family Member 5C	Protein Coding	O60282	45	GC02P148875	5.36343	https://www.genecards.org/cgi-bin/carddisp.pl?gene=KIF5C
MAP2K1	Mitogen-Activated Protein Kinase Kinase 1	Protein Coding	Q02750	58	GC15P066386	5.3545	https://www.genecards.org/cgi-bin/carddisp.pl?gene=MAP2K1
SETD2	SET Domain Containing 2, Histone Lysine Methyltransferase	Protein Coding	Q9BYW2	51	GC03M047033	5.35357	https://www.genecards.org/cgi-bin/carddisp.pl?gene=SETD2
POLG2	DNA Polymerase Gamma 2, Accessory Subunit	Protein Coding	Q9UHN1	44	GC17M064477	5.34476	https://www.genecards.org/cgi-bin/carddisp.pl?gene=POLG2
GHRL	Ghrelin And Obestatin Prepropeptide	Protein Coding	Q9UBU3	45	GC03M010285	5.33625	https://www.genecards.org/cgi-bin/carddisp.pl?gene=GHRL
S100B	S100 Calcium Binding Protein B	Protein Coding	P04271	48	GC21M052965	5.32874	https://www.genecards.org/cgi-bin/carddisp.pl?gene=S100B
FBXO28	F-Box Protein 28	Protein Coding	Q9NVF7	41	GC01P224115	5.32641	https://www.genecards.org/cgi-bin/carddisp.pl?gene=FBXO28
NFU1	NFU1 Iron-Sulfur Cluster Scaffold	Protein Coding	Q9UMS0	45	GC02M069395	5.32342	https://www.genecards.org/cgi-bin/carddisp.pl?gene=NFU1
SCN10A	Sodium Voltage-Gated Channel Alpha Subunit 10	Protein Coding	Q9Y5Y9	51	GC03M038713	5.31679	https://www.genecards.org/cgi-bin/carddisp.pl?gene=SCN10A
TH	Tyrosine Hydroxylase	Protein Coding	P07101	54	GC11M002163	5.30739	https://www.genecards.org/cgi-bin/carddisp.pl?gene=TH
SLC4A3	Solute Carrier Family 4 Member 3	Protein Coding	P48751	43	GC02P219627	5.30264	https://www.genecards.org/cgi-bin/carddisp.pl?gene=SLC4A3
ACP1	Acid Phosphatase 1	Protein Coding	P24666	47	GC02P000619	5.29265	https://www.genecards.org/cgi-bin/carddisp.pl?gene=ACP1
FZR1	Fizzy And Cell Division Cycle 20 Related 1	Protein Coding	Q9UM11	48	GC19P003506	5.29002	https://www.genecards.org/cgi-bin/carddisp.pl?gene=FZR1
MIR23A	MicroRNA 23a	RNA Gene		22	GC19M017491	5.27376	https://www.genecards.org/cgi-bin/carddisp.pl?gene=MIR23A
HID1	HID1 Domain Containing	Protein Coding	Q8IV36	39	GC17M074950	5.26717	https://www.genecards.org/cgi-bin/carddisp.pl?gene=HID1
SHANK3	SH3 And Multiple Ankyrin Repeat Domains 3	Protein Coding	Q9BYB0	42	GC22P061260	5.26059	https://www.genecards.org/cgi-bin/carddisp.pl?gene=SHANK3
LOC122965327	Sharpr-MPRA Regulatory Region 502	Functional Element		2	GC03P064225	5.25421	https://www.genecards.org/cgi-bin/carddisp.pl?gene=LOC122965327
FOLR1	Folate Receptor Alpha	Protein Coding	P15328	52	GC11P082316	5.25175	https://www.genecards.org/cgi-bin/carddisp.pl?gene=FOLR1
CLCN4	Chloride Voltage-Gated Channel 4	Protein Coding	P51793	44	GC0XP010156	5.23406	https://www.genecards.org/cgi-bin/carddisp.pl?gene=CLCN4
LOC126862864	MED14-Independent Group 3 Enhancer GRCh37_chr19:13371552-13372751	Functional Element		3	GC19P097997	5.23224	https://www.genecards.org/cgi-bin/carddisp.pl?gene=LOC126862864
HNRNPU	Heterogeneous Nuclear Ribonucleoprotein U	Protein Coding	Q00839	47	GC01M244844	5.23033	https://www.genecards.org/cgi-bin/carddisp.pl?gene=HNRNPU
DCAF8	DDB1 And CUL4 Associated Factor 8	Protein Coding	Q5TAQ9	42	GC01M160215	5.20916	https://www.genecards.org/cgi-bin/carddisp.pl?gene=DCAF8
TMX2-CTNND1	TMX2-CTNND1 Readthrough (NMD Candidate)	RNA Gene		17	GC11P057712	5.1976	https://www.genecards.org/cgi-bin/carddisp.pl?gene=TMX2-CTNND1
CACNA2D1	Calcium Voltage-Gated Channel Auxiliary Subunit Alpha2delta 1	Protein Coding	P54289	51	GC07M081946	5.18734	https://www.genecards.org/cgi-bin/carddisp.pl?gene=CACNA2D1
SOX2	SRY-Box Transcription Factor 2	Protein Coding	P48431	49	GC03P181711	5.18365	https://www.genecards.org/cgi-bin/carddisp.pl?gene=SOX2
CREB1	CAMP Responsive Element Binding Protein 1	Protein Coding	P16220	53	GC02P207529	5.17908	https://www.genecards.org/cgi-bin/carddisp.pl?gene=CREB1
COL1A2	Collagen Type I Alpha 2 Chain	Protein Coding	P08123	51	GC07P094394	5.17723	https://www.genecards.org/cgi-bin/carddisp.pl?gene=COL1A2
LRP8	LDL Receptor Related Protein 8	Protein Coding	Q14114	46	GC01M053243	5.16562	https://www.genecards.org/cgi-bin/carddisp.pl?gene=LRP8
ADGRG1	Adhesion G Protein-Coupled Receptor G1	Protein Coding	Q9Y653	46	GC16P057610	5.16438	https://www.genecards.org/cgi-bin/carddisp.pl?gene=ADGRG1
KCNMB4	Potassium Calcium-Activated Channel Subfamily M Regulatory Beta Subunit 4	Protein Coding	Q86W47	42	GC12P070421	5.16352	https://www.genecards.org/cgi-bin/carddisp.pl?gene=KCNMB4
TRPM3	Transient Receptor Potential Cation Channel Subfamily M Member 3	Protein Coding	Q9HCF6	45	GC09M070529	5.16158	https://www.genecards.org/cgi-bin/carddisp.pl?gene=TRPM3
KCNH5	Potassium Voltage-Gated Channel Subfamily H Member 5	Protein Coding	Q8NCM2	47	GC14M062699	5.15841	https://www.genecards.org/cgi-bin/carddisp.pl?gene=KCNH5
COG2	Component Of Oligomeric Golgi Complex 2	Protein Coding	Q14746	43	GC01P230642	5.15312	https://www.genecards.org/cgi-bin/carddisp.pl?gene=COG2
TRAK1	Trafficking Kinesin Protein 1	Protein Coding	Q9UPV9	45	GC03P042032	5.14729	https://www.genecards.org/cgi-bin/carddisp.pl?gene=TRAK1
ATXN2	Ataxin 2	Protein Coding	Q99700	47	GC12M111443	5.14327	https://www.genecards.org/cgi-bin/carddisp.pl?gene=ATXN2
CYP27A1	Cytochrome P450 Family 27 Subfamily A Member 1	Protein Coding	Q02318	50	GC02P218781	5.13023	https://www.genecards.org/cgi-bin/carddisp.pl?gene=CYP27A1
STAMBP	STAM Binding Protein	Protein Coding	O95630	48	GC02P073828	5.12351	https://www.genecards.org/cgi-bin/carddisp.pl?gene=STAMBP
NDUFV1	NADH:Ubiquinone Oxidoreductase Core Subunit V1	Protein Coding	P49821	49	GC11P082105	5.11935	https://www.genecards.org/cgi-bin/carddisp.pl?gene=NDUFV1
EPRS1	Glutamyl-Prolyl-TRNA Synthetase 1	Protein Coding	P07814	47	GC01M219969	5.10848	https://www.genecards.org/cgi-bin/carddisp.pl?gene=EPRS1
GRM3	Glutamate Metabotropic Receptor 3	Protein Coding	Q14832	48	GC07P086643	5.104	https://www.genecards.org/cgi-bin/carddisp.pl?gene=GRM3
CTSF	Cathepsin F	Protein Coding	Q9UBX1	52	GC11M116952	5.09634	https://www.genecards.org/cgi-bin/carddisp.pl?gene=CTSF
KCNV2	Potassium Voltage-Gated Channel Modifier Subfamily V Member 2	Protein Coding	Q8TDN2	45	GC09P002717	5.08957	https://www.genecards.org/cgi-bin/carddisp.pl?gene=KCNV2
CYP2C8	Cytochrome P450 Family 2 Subfamily C Member 8	Protein Coding	P10632	50	GC10M095038	5.06957	https://www.genecards.org/cgi-bin/carddisp.pl?gene=CYP2C8
MTMR10	Myotubularin Related Protein 10	Protein Coding	Q9NXD2	39	GC15M037972	5.06348	https://www.genecards.org/cgi-bin/carddisp.pl?gene=MTMR10
CAMK2G	Calcium/Calmodulin Dependent Protein Kinase II Gamma	Protein Coding	Q13555	51	GC10M073812	5.06277	https://www.genecards.org/cgi-bin/carddisp.pl?gene=CAMK2G
PAQR8	Progestin And AdipoQ Receptor Family Member 8	Protein Coding	Q8TEZ7	38	GC06P119218	5.0447	https://www.genecards.org/cgi-bin/carddisp.pl?gene=PAQR8
PIGO	Phosphatidylinositol Glycan Anchor Biosynthesis Class O	Protein Coding	Q8TEQ8	45	GC09M035217	5.04241	https://www.genecards.org/cgi-bin/carddisp.pl?gene=PIGO
GABRA4	Gamma-Aminobutyric Acid Type A Receptor Subunit Alpha4	Protein Coding	P48169	48	GC04M046836	5.03083	https://www.genecards.org/cgi-bin/carddisp.pl?gene=GABRA4
MIR212	MicroRNA 212	RNA Gene		21	GC17M002050	5.0236	https://www.genecards.org/cgi-bin/carddisp.pl?gene=MIR212
ACMSD	Aminocarboxymuconate Semialdehyde Decarboxylase	Protein Coding	Q8TDX5	41	GC02P134838	5.01999	https://www.genecards.org/cgi-bin/carddisp.pl?gene=ACMSD
DENND5A	DENN Domain Containing 5A	Protein Coding	Q6IQ26	43	GC11M010017	5.01936	https://www.genecards.org/cgi-bin/carddisp.pl?gene=DENND5A
ARHGAP11B	Rho GTPase Activating Protein 11B	Protein Coding	Q3KRB8	33	GC15P030624	5.00427	https://www.genecards.org/cgi-bin/carddisp.pl?gene=ARHGAP11B
PPR3	Photoparoxysmal Response 3	Genetic Locus		2	GC07U903095	4.99788	https://www.genecards.org/cgi-bin/carddisp.pl?gene=PPR3
MBP	Myelin Basic Protein	Protein Coding	P02686	48	GC18M076978	4.97565	https://www.genecards.org/cgi-bin/carddisp.pl?gene=MBP
CHKA	Choline Kinase Alpha	Protein Coding	P35790	47	GC11M068052	4.97009	https://www.genecards.org/cgi-bin/carddisp.pl?gene=CHKA
KCNE1	Potassium Voltage-Gated Channel Subfamily E Regulatory Subunit 1	Protein Coding	P15382	50	GC21M034446	4.9575	https://www.genecards.org/cgi-bin/carddisp.pl?gene=KCNE1
PIGG	Phosphatidylinositol Glycan Anchor Biosynthesis Class G	Protein Coding	Q5H8A4	41	GC04P002503	4.95557	https://www.genecards.org/cgi-bin/carddisp.pl?gene=PIGG
ACHE	Acetylcholinesterase (Cartwright Blood Group)	Protein Coding	P22303	50	GC07M100889	4.94416	https://www.genecards.org/cgi-bin/carddisp.pl?gene=ACHE
SPTBN1	Spectrin Beta, Non-Erythrocytic 1	Protein Coding	Q01082	50	GC02P054456	4.94086	https://www.genecards.org/cgi-bin/carddisp.pl?gene=SPTBN1
ADAT3	Adenosine Deaminase TRNA Specific 3	Protein Coding	Q96EY9	38	GC19P094814	4.93674	https://www.genecards.org/cgi-bin/carddisp.pl?gene=ADAT3
MIAT	Myocardial Infarction Associated Transcript	RNA Gene		25	GC22P026646	4.92886	https://www.genecards.org/cgi-bin/carddisp.pl?gene=MIAT
MT-CO1	Mitochondrially Encoded Cytochrome C Oxidase I	Protein Coding	P00395	35	GCMTP005906	4.8905	https://www.genecards.org/cgi-bin/carddisp.pl?gene=MT-CO1
GALR2	Galanin Receptor 2	Protein Coding	O43603	44	GC17P094496	4.88856	https://www.genecards.org/cgi-bin/carddisp.pl?gene=GALR2
TK2	Thymidine Kinase 2	Protein Coding	O00142	46	GC16M066508	4.88247	https://www.genecards.org/cgi-bin/carddisp.pl?gene=TK2
ABCC5	ATP Binding Cassette Subfamily C Member 5	Protein Coding	O15440	47	GC03M183919	4.87865	https://www.genecards.org/cgi-bin/carddisp.pl?gene=ABCC5
BTD	Biotinidase	Protein Coding	P43251	48	GC03P019420	4.86552	https://www.genecards.org/cgi-bin/carddisp.pl?gene=BTD
TUBB2A	Tubulin Beta 2A Class IIa	Protein Coding	Q13885	49	GC06M003153	4.85873	https://www.genecards.org/cgi-bin/carddisp.pl?gene=TUBB2A
GRM2	Glutamate Metabotropic Receptor 2	Protein Coding	Q14416	48	GC03P051707	4.84684	https://www.genecards.org/cgi-bin/carddisp.pl?gene=GRM2
FARS2	Phenylalanyl-TRNA Synthetase 2, Mitochondrial	Protein Coding	O95363	47	GC06P005746	4.83202	https://www.genecards.org/cgi-bin/carddisp.pl?gene=FARS2
SMPD1	Sphingomyelin Phosphodiesterase 1	Protein Coding	P17405	52	GC11P006390	4.82711	https://www.genecards.org/cgi-bin/carddisp.pl?gene=SMPD1
AFG2B	AFG2 AAA ATPase Homolog B	Protein Coding	Q9BVQ7	39	GC15P045402	4.82013	https://www.genecards.org/cgi-bin/carddisp.pl?gene=AFG2B
LOC121627969	Sharpr-MPRA Regulatory Region 5152	Functional Element		2	GC0XP047577	4.81556	https://www.genecards.org/cgi-bin/carddisp.pl?gene=LOC121627969
KCNK9	Potassium Two Pore Domain Channel Subfamily K Member 9	Protein Coding	Q9NPC2	50	GC08M139585	4.80993	https://www.genecards.org/cgi-bin/carddisp.pl?gene=KCNK9
ADARB1	Adenosine Deaminase RNA Specific B1	Protein Coding	P78563	47	GC21P045073	4.80178	https://www.genecards.org/cgi-bin/carddisp.pl?gene=ADARB1
PNOC	Prepronociceptin	Protein Coding	Q13519	41	GC08P028316	4.80048	https://www.genecards.org/cgi-bin/carddisp.pl?gene=PNOC
OTUD7A	OTU Deubiquitinase 7A	Protein Coding	Q8TE49	42	GC15M031475	4.79978	https://www.genecards.org/cgi-bin/carddisp.pl?gene=OTUD7A
CNKSR2	Connector Enhancer Of Kinase Suppressor Of Ras 2	Protein Coding	Q8WXI2	44	GC0XP021372	4.79564	https://www.genecards.org/cgi-bin/carddisp.pl?gene=CNKSR2
CHGA	Chromogranin A	Protein Coding	P10645	47	GC14P092972	4.79422	https://www.genecards.org/cgi-bin/carddisp.pl?gene=CHGA
PHGDH	Phosphoglycerate Dehydrogenase	Protein Coding	O43175	54	GC01P119660	4.78157	https://www.genecards.org/cgi-bin/carddisp.pl?gene=PHGDH
ATRX	ATRX Chromatin Remodeler	Protein Coding	P46100	50	GC0XM077504	4.77774	https://www.genecards.org/cgi-bin/carddisp.pl?gene=ATRX
PPFIBP1	PPFIA Binding Protein 1	Protein Coding	Q86W92	46	GC12P027523	4.77687	https://www.genecards.org/cgi-bin/carddisp.pl?gene=PPFIBP1
IFNG	Interferon Gamma	Protein Coding	P01579	54	GC12M068154	4.77423	https://www.genecards.org/cgi-bin/carddisp.pl?gene=IFNG
RPPH1	Ribonuclease P RNA Component H1	RNA Gene		20	GC14M026025	4.76091	https://www.genecards.org/cgi-bin/carddisp.pl?gene=RPPH1
FAM138C	Family With Sequence Similarity 138 Member C	RNA Gene		15	GC09M000034	4.76091	https://www.genecards.org/cgi-bin/carddisp.pl?gene=FAM138C
HCFC1	Host Cell Factor C1	Protein Coding	P51610	50	GC0XM153947	4.76079	https://www.genecards.org/cgi-bin/carddisp.pl?gene=HCFC1
IL4	Interleukin 4	Protein Coding	P05112	50	GC05P132673	4.758	https://www.genecards.org/cgi-bin/carddisp.pl?gene=IL4
VIM	Vimentin	Protein Coding	P08670	54	GC10P017227	4.75101	https://www.genecards.org/cgi-bin/carddisp.pl?gene=VIM
PUS3	Pseudouridine Synthase 3	Protein Coding	Q9BZE2	42	GC11M125893	4.7486	https://www.genecards.org/cgi-bin/carddisp.pl?gene=PUS3
PIRC4	Piwi-Interacting RNA Cluster 4	RNA Gene		5	GC01U902519	4.7464	https://www.genecards.org/cgi-bin/carddisp.pl?gene=PIRC4
CLU	Clusterin	Protein Coding	P10909	51	GC08M027596	4.74091	https://www.genecards.org/cgi-bin/carddisp.pl?gene=CLU
MAPK1	Mitogen-Activated Protein Kinase 1	Protein Coding	P28482	57	GC22M021759	4.72962	https://www.genecards.org/cgi-bin/carddisp.pl?gene=MAPK1
KCNE2	Potassium Voltage-Gated Channel Subfamily E Regulatory Subunit 2	Protein Coding	Q9Y6J6	46	GC21P034364	4.72127	https://www.genecards.org/cgi-bin/carddisp.pl?gene=KCNE2
MT-CO2	Mitochondrially Encoded Cytochrome C Oxidase II	Protein Coding	P00403	37	GCMTP007587	4.71836	https://www.genecards.org/cgi-bin/carddisp.pl?gene=MT-CO2
CCK	Cholecystokinin	Protein Coding	P06307	45	GC03M042274	4.70824	https://www.genecards.org/cgi-bin/carddisp.pl?gene=CCK
RS1	Retinoschisin 1	Protein Coding	O15537	43	GC0XM018639	4.70593	https://www.genecards.org/cgi-bin/carddisp.pl?gene=RS1
MIR124-1	MicroRNA 124-1	RNA Gene		20	GC08M009903	4.70538	https://www.genecards.org/cgi-bin/carddisp.pl?gene=MIR124-1
VLDLR-AS1	VLDLR Antisense RNA 1	RNA Gene		17	GC09M002386	4.69951	https://www.genecards.org/cgi-bin/carddisp.pl?gene=VLDLR-AS1
MIR7108	MicroRNA 7108	RNA Gene		8	GC19M002434	4.69951	https://www.genecards.org/cgi-bin/carddisp.pl?gene=MIR7108
LOC126862173	CDK7 Strongly-Dependent Group 2 Enhancer GRCh37_chr15:73635762-73636961	Functional Element		3	GC15P144425	4.68549	https://www.genecards.org/cgi-bin/carddisp.pl?gene=LOC126862173
WDR45B	WD Repeat Domain 45B	Protein Coding	Q5MNZ6	42	GC17M082614	4.67452	https://www.genecards.org/cgi-bin/carddisp.pl?gene=WDR45B
SPG7	SPG7 Matrix AAA Peptidase Subunit, Paraplegin	Protein Coding	Q9UQ90	47	GC16P092478	4.66035	https://www.genecards.org/cgi-bin/carddisp.pl?gene=SPG7
PTGS2	Prostaglandin-Endoperoxide Synthase 2	Protein Coding	P35354	53	GC01M186671	4.66002	https://www.genecards.org/cgi-bin/carddisp.pl?gene=PTGS2
OPRK1	Opioid Receptor Kappa 1	Protein Coding	P41145	47	GC08M053227	4.65976	https://www.genecards.org/cgi-bin/carddisp.pl?gene=OPRK1
PACS1	Phosphofurin Acidic Cluster Sorting Protein 1	Protein Coding	Q6VY07	45	GC11P081998	4.65762	https://www.genecards.org/cgi-bin/carddisp.pl?gene=PACS1
NGLY1	N-Glycanase 1	Protein Coding	Q96IV0	46	GC03M025718	4.65614	https://www.genecards.org/cgi-bin/carddisp.pl?gene=NGLY1
CTSB	Cathepsin B	Protein Coding	P07858	54	GC08M011842	4.65477	https://www.genecards.org/cgi-bin/carddisp.pl?gene=CTSB
CHRNB1	Cholinergic Receptor Nicotinic Beta 1 Subunit	Protein Coding	P11230	49	GC17P092364	4.65409	https://www.genecards.org/cgi-bin/carddisp.pl?gene=CHRNB1
MIRLET7B	MicroRNA Let-7b	RNA Gene		21	GC22P061149	4.64553	https://www.genecards.org/cgi-bin/carddisp.pl?gene=MIRLET7B
AQP4	Aquaporin 4	Protein Coding	P55087	50	GC18M026852	4.64103	https://www.genecards.org/cgi-bin/carddisp.pl?gene=AQP4
SDHB	Succinate Dehydrogenase Complex Iron Sulfur Subunit B	Protein Coding	P21912	52	GC01M018919	4.6308	https://www.genecards.org/cgi-bin/carddisp.pl?gene=SDHB
UNC80	Unc-80 Homolog, NALCN Channel Complex Subunit	Protein Coding	Q8N2C7	39	GC02P209771	4.62844	https://www.genecards.org/cgi-bin/carddisp.pl?gene=UNC80
BEAN1	Brain Expressed Associated With NEDD4 1	Protein Coding	Q3B7T3	35	GC16P066428	4.62633	https://www.genecards.org/cgi-bin/carddisp.pl?gene=BEAN1
TRMU	TRNA Mitochondrial 2-Thiouridylase	Protein Coding	O75648	42	GC22P046330	4.62603	https://www.genecards.org/cgi-bin/carddisp.pl?gene=TRMU
DGUOK	Deoxyguanosine Kinase	Protein Coding	Q16854	47	GC02P073926	4.62245	https://www.genecards.org/cgi-bin/carddisp.pl?gene=DGUOK
D2HGDH	D-2-Hydroxyglutarate Dehydrogenase	Protein Coding	Q8N465	46	GC02P241734	4.6151	https://www.genecards.org/cgi-bin/carddisp.pl?gene=D2HGDH
CLCN6	Chloride Voltage-Gated Channel 6	Protein Coding	P51797	47	GC01P011806	4.60719	https://www.genecards.org/cgi-bin/carddisp.pl?gene=CLCN6
MT-ND1	Mitochondrially Encoded NADH:Ubiquinone Oxidoreductase Core Subunit 1	Protein Coding	P03886	34	GCMTP003309	4.59874	https://www.genecards.org/cgi-bin/carddisp.pl?gene=MT-ND1
TRAPPC9	Trafficking Protein Particle Complex Subunit 9	Protein Coding	Q96Q05	43	GC08M139728	4.59804	https://www.genecards.org/cgi-bin/carddisp.pl?gene=TRAPPC9
AR	Androgen Receptor	Protein Coding	P10275	55	GC0XP067544	4.59427	https://www.genecards.org/cgi-bin/carddisp.pl?gene=AR
SDHA	Succinate Dehydrogenase Complex Flavoprotein Subunit A	Protein Coding	P31040	52	GC05P000220	4.59427	https://www.genecards.org/cgi-bin/carddisp.pl?gene=SDHA
SRD5A1	Steroid 5 Alpha-Reductase 1	Protein Coding	P18405	47	GC05P006633	4.59365	https://www.genecards.org/cgi-bin/carddisp.pl?gene=SRD5A1
INTS5	Integrator Complex Subunit 5	Protein Coding	Q6P9B9	38	GC11M116732	4.59365	https://www.genecards.org/cgi-bin/carddisp.pl?gene=INTS5
GATM	Glycine Amidinotransferase	Protein Coding	P50440	49	GC15M045361	4.58538	https://www.genecards.org/cgi-bin/carddisp.pl?gene=GATM
GSK3B	Glycogen Synthase Kinase 3 Beta	Protein Coding	P49841	54	GC03M119821	4.57532	https://www.genecards.org/cgi-bin/carddisp.pl?gene=GSK3B
HEPACAM	Hepatic And Glial Cell Adhesion Molecule	Protein Coding	Q14CZ8	44	GC11M124919	4.57519	https://www.genecards.org/cgi-bin/carddisp.pl?gene=HEPACAM
PLP1	Proteolipid Protein 1	Protein Coding	P60201	47	GC0XP103773	4.5684	https://www.genecards.org/cgi-bin/carddisp.pl?gene=PLP1
PURA	Purine Rich Element Binding Protein A	Protein Coding	Q00577	48	GC05P149623	4.56814	https://www.genecards.org/cgi-bin/carddisp.pl?gene=PURA
EGR1	Early Growth Response 1	Protein Coding	P18146	48	GC05P138465	4.55605	https://www.genecards.org/cgi-bin/carddisp.pl?gene=EGR1
CYP2D6	Cytochrome P450 Family 2 Subfamily D Member 6	Protein Coding	P10635	50	GC22M042126	4.55576	https://www.genecards.org/cgi-bin/carddisp.pl?gene=CYP2D6
PIK3CA	Phosphatidylinositol-4,5-Bisphosphate 3-Kinase Catalytic Subunit Alpha	Protein Coding	P42336	55	GC03P179148	4.55442	https://www.genecards.org/cgi-bin/carddisp.pl?gene=PIK3CA
DDC	Dopa Decarboxylase	Protein Coding	P20711	53	GC07M050458	4.54274	https://www.genecards.org/cgi-bin/carddisp.pl?gene=DDC
HSPA8	Heat Shock Protein Family A (Hsp70) Member 8	Protein Coding	P11142	53	GC11M123057	4.5366	https://www.genecards.org/cgi-bin/carddisp.pl?gene=HSPA8
PPP1R9B	Protein Phosphatase 1 Regulatory Subunit 9B	Protein Coding	Q96SB3	45	GC17M050133	4.53276	https://www.genecards.org/cgi-bin/carddisp.pl?gene=PPP1R9B
ACOT7	Acyl-CoA Thioesterase 7	Protein Coding	O00154	45	GC01M011759	4.53186	https://www.genecards.org/cgi-bin/carddisp.pl?gene=ACOT7
MAPK3	Mitogen-Activated Protein Kinase 3	Protein Coding	P27361	52	GC16M042426	4.52877	https://www.genecards.org/cgi-bin/carddisp.pl?gene=MAPK3
VARS2	Valyl-TRNA Synthetase 2, Mitochondrial	Protein Coding	Q5ST30	45	GC06P118878	4.52802	https://www.genecards.org/cgi-bin/carddisp.pl?gene=VARS2
ABCB11	ATP Binding Cassette Subfamily B Member 11	Protein Coding	O95342	50	GC02M168922	4.51398	https://www.genecards.org/cgi-bin/carddisp.pl?gene=ABCB11
GALR1	Galanin Receptor 1	Protein Coding	P47211	46	GC18P077250	4.51398	https://www.genecards.org/cgi-bin/carddisp.pl?gene=GALR1
DHRS9	Dehydrogenase/Reductase 9	Protein Coding	Q9BPW9	44	GC02P169064	4.51398	https://www.genecards.org/cgi-bin/carddisp.pl?gene=DHRS9
UGT2B7	UDP Glucuronosyltransferase Family 2 Member B7	Protein Coding	P16662	47	GC04P069051	4.50437	https://www.genecards.org/cgi-bin/carddisp.pl?gene=UGT2B7
DLX5	Distal-Less Homeobox 5	Protein Coding	P56178	47	GC07M097020	4.50343	https://www.genecards.org/cgi-bin/carddisp.pl?gene=DLX5
APOA1	Apolipoprotein A1	Protein Coding	P02647	54	GC11M116835	4.5034	https://www.genecards.org/cgi-bin/carddisp.pl?gene=APOA1
DMXL2	Dmx Like 2	Protein Coding	Q8TDJ6	41	GC15M051447	4.5031	https://www.genecards.org/cgi-bin/carddisp.pl?gene=DMXL2
COL4A2	Collagen Type IV Alpha 2 Chain	Protein Coding	P08572	50	GC13P110305	4.49504	https://www.genecards.org/cgi-bin/carddisp.pl?gene=COL4A2
DDHD2	DDHD Domain Containing 2	Protein Coding	O94830	44	GC08P038225	4.48735	https://www.genecards.org/cgi-bin/carddisp.pl?gene=DDHD2
HNRNPUL2-BSCL2	HNRNPUL2-BSCL2 Readthrough (NMD Candidate)	RNA Gene		17	GC11M116737	4.48476	https://www.genecards.org/cgi-bin/carddisp.pl?gene=HNRNPUL2-BSCL2
CASTOR3P	CASTOR Family Member 3, Pseudogene	Pseudogene	Q8NAP1	33	GC07M104631	4.4837	https://www.genecards.org/cgi-bin/carddisp.pl?gene=CASTOR3P
MED13L	Mediator Complex Subunit 13L	Protein Coding	Q71F56	43	GC12M115953	4.47853	https://www.genecards.org/cgi-bin/carddisp.pl?gene=MED13L
SMN2	Survival Of Motor Neuron 2, Centromeric	Protein Coding	Q16637	43	GC05P070049	4.4611	https://www.genecards.org/cgi-bin/carddisp.pl?gene=SMN2
HSPB1	Heat Shock Protein Family B (Small) Member 1	Protein Coding	P04792	55	GC07P076302	4.45727	https://www.genecards.org/cgi-bin/carddisp.pl?gene=HSPB1
NDP	Norrin Cystine Knot Growth Factor NDP	Protein Coding	Q00604	46	GC0XM043948	4.45576	https://www.genecards.org/cgi-bin/carddisp.pl?gene=NDP
PHACTR1	Phosphatase And Actin Regulator 1	Protein Coding	Q9C0D0	41	GC06P012717	4.45177	https://www.genecards.org/cgi-bin/carddisp.pl?gene=PHACTR1
MOCS2	Molybdenum Cofactor Synthesis 2	Protein Coding	O96033	47	GC05M053095	4.43905	https://www.genecards.org/cgi-bin/carddisp.pl?gene=MOCS2
CHD5	Chromodomain Helicase DNA Binding Protein 5	Protein Coding	Q8TDI0	45	GC01M011754	4.43676	https://www.genecards.org/cgi-bin/carddisp.pl?gene=CHD5
GOT2	Glutamic-Oxaloacetic Transaminase 2	Protein Coding	P00505	50	GC16M058707	4.43291	https://www.genecards.org/cgi-bin/carddisp.pl?gene=GOT2
NPHP3-ACAD11	NPHP3-ACAD11 Readthrough (NMD Candidate)	RNA Gene		16	GC03M132558	4.4294	https://www.genecards.org/cgi-bin/carddisp.pl?gene=NPHP3-ACAD11
IDH1	Isocitrate Dehydrogenase (NADP(+)) 1	Protein Coding	O75874	56	GC02M208236	4.4264	https://www.genecards.org/cgi-bin/carddisp.pl?gene=IDH1
NSRP1	Nuclear Speckle Splicing Regulatory Protein 1	Protein Coding	Q9H0G5	42	GC17P030115	4.41288	https://www.genecards.org/cgi-bin/carddisp.pl?gene=NSRP1
SMN1	Survival Of Motor Neuron 1, Telomeric	Protein Coding	Q16637	44	GC05P070924	4.41191	https://www.genecards.org/cgi-bin/carddisp.pl?gene=SMN1
EIF2S3	Eukaryotic Translation Initiation Factor 2 Subunit Gamma	Protein Coding	P41091	49	GC0XP024054	4.40673	https://www.genecards.org/cgi-bin/carddisp.pl?gene=EIF2S3
RAF1	Raf-1 Proto-Oncogene, Serine/Threonine Kinase	Protein Coding	P04049	58	GC03M012583	4.40012	https://www.genecards.org/cgi-bin/carddisp.pl?gene=RAF1
SLC17A7	Solute Carrier Family 17 Member 7	Protein Coding	Q9P2U7	45	GC19M049429	4.38976	https://www.genecards.org/cgi-bin/carddisp.pl?gene=SLC17A7
ELP2	Elongator Acetyltransferase Complex Subunit 2	Protein Coding	Q6IA86	41	GC18P036129	4.37377	https://www.genecards.org/cgi-bin/carddisp.pl?gene=ELP2
SUOX	Sulfite Oxidase	Protein Coding	P51687	48	GC12P055997	4.36849	https://www.genecards.org/cgi-bin/carddisp.pl?gene=SUOX
IRF2BPL	Interferon Regulatory Factor 2 Binding Protein Like	Protein Coding	Q9H1B7	42	GC14M077024	4.36546	https://www.genecards.org/cgi-bin/carddisp.pl?gene=IRF2BPL
VEGFA	Vascular Endothelial Growth Factor A	Protein Coding	P15692	53	GC06P043770	4.36126	https://www.genecards.org/cgi-bin/carddisp.pl?gene=VEGFA
IL1RAPL2	Interleukin 1 Receptor Accessory Protein Like 2	Protein Coding	Q9NP60	42	GC0XP104566	4.35889	https://www.genecards.org/cgi-bin/carddisp.pl?gene=IL1RAPL2
SLC6A4	Solute Carrier Family 6 Member 4	Protein Coding	P31645	51	GC17M030194	4.35616	https://www.genecards.org/cgi-bin/carddisp.pl?gene=SLC6A4
SLC9A9	Solute Carrier Family 9 Member A9	Protein Coding	Q8IVB4	42	GC03M143265	4.34986	https://www.genecards.org/cgi-bin/carddisp.pl?gene=SLC9A9
IDH2	Isocitrate Dehydrogenase (NADP(+)) 2	Protein Coding	P48735	55	GC15M090083	4.34803	https://www.genecards.org/cgi-bin/carddisp.pl?gene=IDH2
COQ8A	Coenzyme Q8A	Protein Coding	Q8NI60	47	GC01P226939	4.34771	https://www.genecards.org/cgi-bin/carddisp.pl?gene=COQ8A
HRH3	Histamine Receptor H3	Protein Coding	Q9Y5N1	45	GC20M062214	4.34769	https://www.genecards.org/cgi-bin/carddisp.pl?gene=HRH3
NPAP1	Nuclear Pore Associated Protein 1	Protein Coding	Q9NZP6	34	GC15P024675	4.34052	https://www.genecards.org/cgi-bin/carddisp.pl?gene=NPAP1
CYFIP2	Cytoplasmic FMR1 Interacting Protein 2	Protein Coding	Q96F07	46	GC05P157267	4.32961	https://www.genecards.org/cgi-bin/carddisp.pl?gene=CYFIP2
DARS2	Aspartyl-TRNA Synthetase 2, Mitochondrial	Protein Coding	Q6PI48	46	GC01P173824	4.32668	https://www.genecards.org/cgi-bin/carddisp.pl?gene=DARS2
EIF2AK3	Eukaryotic Translation Initiation Factor 2 Alpha Kinase 3	Protein Coding	Q9NZJ5	53	GC02M088556	4.32253	https://www.genecards.org/cgi-bin/carddisp.pl?gene=EIF2AK3
NPY2R	Neuropeptide Y Receptor Y2	Protein Coding	P49146	47	GC04P155173	4.32237	https://www.genecards.org/cgi-bin/carddisp.pl?gene=NPY2R
LOC100506124	Uncharacterized LOC100506124	RNA Gene		10	GC02M165857	4.32226	https://www.genecards.org/cgi-bin/carddisp.pl?gene=LOC100506124
LOC126806396	BRD4-Independent Group 4 Enhancer GRCh37_chr2:166317128-166318327	Functional Element		2	GC02P165460	4.32226	https://www.genecards.org/cgi-bin/carddisp.pl?gene=LOC126806396
NECAP1	NECAP Endocytosis Associated 1	Protein Coding	Q8NC96	43	GC12P033782	4.31393	https://www.genecards.org/cgi-bin/carddisp.pl?gene=NECAP1
EMX2	Empty Spiracles Homeobox 2	Protein Coding	Q04743	47	GC10P117542	4.3086	https://www.genecards.org/cgi-bin/carddisp.pl?gene=EMX2
CYP3A4	Cytochrome P450 Family 3 Subfamily A Member 4	Protein Coding	P08684	52	GC07M099871	4.30657	https://www.genecards.org/cgi-bin/carddisp.pl?gene=CYP3A4
ADA	Adenosine Deaminase	Protein Coding	P00813	54	GC20M044620	4.29885	https://www.genecards.org/cgi-bin/carddisp.pl?gene=ADA
ADAM23	ADAM Metallopeptidase Domain 23	Protein Coding	O75077	44	GC02P206443	4.29487	https://www.genecards.org/cgi-bin/carddisp.pl?gene=ADAM23
GABRR2	Gamma-Aminobutyric Acid Type A Receptor Subunit Rho2	Protein Coding	P28476	44	GC06M089307	4.28658	https://www.genecards.org/cgi-bin/carddisp.pl?gene=GABRR2
HSPA4	Heat Shock Protein Family A (Hsp70) Member 4	Protein Coding	P34932	46	GC05P133062	4.2825	https://www.genecards.org/cgi-bin/carddisp.pl?gene=HSPA4
PHF21A	PHD Finger Protein 21A	Protein Coding	Q96BD5	46	GC11M116464	4.28157	https://www.genecards.org/cgi-bin/carddisp.pl?gene=PHF21A
PPP1R13L	Protein Phosphatase 1 Regulatory Subunit 13 Like	Protein Coding	Q8WUF5	45	GC19M045379	4.28137	https://www.genecards.org/cgi-bin/carddisp.pl?gene=PPP1R13L
SRC	SRC Proto-Oncogene, Non-Receptor Tyrosine Kinase	Protein Coding	P12931	54	GC20P037344	4.28098	https://www.genecards.org/cgi-bin/carddisp.pl?gene=SRC
CELF2	CUGBP Elav-Like Family Member 2	Protein Coding	O95319	48	GC10P010462	4.27683	https://www.genecards.org/cgi-bin/carddisp.pl?gene=CELF2
SLC45A1	Solute Carrier Family 45 Member 1	Protein Coding	Q9Y2W3	36	GC01P009072	4.27374	https://www.genecards.org/cgi-bin/carddisp.pl?gene=SLC45A1
SEMA3A	Semaphorin 3A	Protein Coding	Q14563	50	GC07M083955	4.26518	https://www.genecards.org/cgi-bin/carddisp.pl?gene=SEMA3A
HTR3A	5-Hydroxytryptamine Receptor 3A	Protein Coding	P46098	49	GC11P113975	4.2592	https://www.genecards.org/cgi-bin/carddisp.pl?gene=HTR3A
SUCLG1	Succinate-CoA Ligase GDP/ADP-Forming Subunit Alpha	Protein Coding	P53597	49	GC02M084423	4.25512	https://www.genecards.org/cgi-bin/carddisp.pl?gene=SUCLG1
SLC17A6	Solute Carrier Family 17 Member 6	Protein Coding	Q9P2U8	44	GC11P022359	4.24547	https://www.genecards.org/cgi-bin/carddisp.pl?gene=SLC17A6
GSTP1	Glutathione S-Transferase Pi 1	Protein Coding	P09211	53	GC11P067583	4.243	https://www.genecards.org/cgi-bin/carddisp.pl?gene=GSTP1
TOP3B	DNA Topoisomerase III Beta	Protein Coding	O95985	42	GC22M021957	4.24224	https://www.genecards.org/cgi-bin/carddisp.pl?gene=TOP3B
MAGI2	Membrane Associated Guanylate Kinase, WW And PDZ Domain Containing 2	Protein Coding	Q86UL8	46	GC07M078017	4.24166	https://www.genecards.org/cgi-bin/carddisp.pl?gene=MAGI2
AP4M1	Adaptor Related Protein Complex 4 Subunit Mu 1	Protein Coding	O00189	42	GC07P104270	4.23779	https://www.genecards.org/cgi-bin/carddisp.pl?gene=AP4M1
GNB1	G Protein Subunit Beta 1	Protein Coding	P62873	49	GC01M001785	4.23596	https://www.genecards.org/cgi-bin/carddisp.pl?gene=GNB1
ZACN	Zinc Activated Ion Channel	Protein Coding	Q401N2	38	GC17P076071	4.23385	https://www.genecards.org/cgi-bin/carddisp.pl?gene=ZACN
RNASEH2B	Ribonuclease H2 Subunit B	Protein Coding	Q5TBB1	41	GC13P050909	4.23264	https://www.genecards.org/cgi-bin/carddisp.pl?gene=RNASEH2B
DLG2	Discs Large MAGUK Scaffold Protein 2	Protein Coding	Q15700	46	GC11M083455	4.2175	https://www.genecards.org/cgi-bin/carddisp.pl?gene=DLG2
TBC1D22A	TBC1 Domain Family Member 22A	Protein Coding	Q8WUA7	40	GC22P046762	4.21381	https://www.genecards.org/cgi-bin/carddisp.pl?gene=TBC1D22A
CLTC	Clathrin Heavy Chain	Protein Coding	Q00610	49	GC17P059619	4.21333	https://www.genecards.org/cgi-bin/carddisp.pl?gene=CLTC
TOP2B	DNA Topoisomerase II Beta	Protein Coding	Q02880	49	GC03M025598	4.20645	https://www.genecards.org/cgi-bin/carddisp.pl?gene=TOP2B
BAMBI	BMP And Activin Membrane Bound Inhibitor	Protein Coding	Q13145	47	GC10P028724	4.20582	https://www.genecards.org/cgi-bin/carddisp.pl?gene=BAMBI
SLC9A7	Solute Carrier Family 9 Member A7	Protein Coding	Q96T83	42	GC0XM046599	4.199	https://www.genecards.org/cgi-bin/carddisp.pl?gene=SLC9A7
PKD1	Polycystin 1, Transient Receptor Potential Channel Interacting	Protein Coding	P98161	50	GC16M014080	4.19817	https://www.genecards.org/cgi-bin/carddisp.pl?gene=PKD1
NTS	Neurotensin	Protein Coding	P30990	45	GC12P085876	4.17308	https://www.genecards.org/cgi-bin/carddisp.pl?gene=NTS
SERPINA7	Serpin Family A Member 7	Protein Coding	P05543	45	GC0XM106032	4.17308	https://www.genecards.org/cgi-bin/carddisp.pl?gene=SERPINA7
MDH1	Malate Dehydrogenase 1	Protein Coding	P40925	49	GC02P063557	4.16688	https://www.genecards.org/cgi-bin/carddisp.pl?gene=MDH1
SLC38A2	Solute Carrier Family 38 Member 2	Protein Coding	Q96QD8	42	GC12M046358	4.16233	https://www.genecards.org/cgi-bin/carddisp.pl?gene=SLC38A2
LMNA	Lamin A/C	Protein Coding	P02545	53	GC01P156082	4.15701	https://www.genecards.org/cgi-bin/carddisp.pl?gene=LMNA
PPP1R3D	Protein Phosphatase 1 Regulatory Subunit 3D	Protein Coding	O95685	36	GC20M059936	4.15187	https://www.genecards.org/cgi-bin/carddisp.pl?gene=PPP1R3D
ARSG	Arylsulfatase G	Protein Coding	Q96EG1	46	GC17P068259	4.15043	https://www.genecards.org/cgi-bin/carddisp.pl?gene=ARSG
ALG6	ALG6 Alpha-1,3-Glucosyltransferase	Protein Coding	Q9Y672	45	GC01P063367	4.14904	https://www.genecards.org/cgi-bin/carddisp.pl?gene=ALG6
KPTN	Kaptin, Actin Binding Protein	Protein Coding	Q9Y664	41	GC19M047475	4.1452	https://www.genecards.org/cgi-bin/carddisp.pl?gene=KPTN
GYS2	Glycogen Synthase 2	Protein Coding	P54840	48	GC12M026967	4.14012	https://www.genecards.org/cgi-bin/carddisp.pl?gene=GYS2
RBCK1	RANBP2-Type And C3HC4-Type Zinc Finger Containing 1	Protein Coding	Q9BYM8	45	GC20P000407	4.14012	https://www.genecards.org/cgi-bin/carddisp.pl?gene=RBCK1
TOP1	DNA Topoisomerase I	Protein Coding	P11387	52	GC20P041028	4.13625	https://www.genecards.org/cgi-bin/carddisp.pl?gene=TOP1
CHRNA6	Cholinergic Receptor Nicotinic Alpha 6 Subunit	Protein Coding	Q15825	46	GC08M042752	4.13561	https://www.genecards.org/cgi-bin/carddisp.pl?gene=CHRNA6
GALR3	Galanin Receptor 3	Protein Coding	O60755	47	GC22P060871	4.12649	https://www.genecards.org/cgi-bin/carddisp.pl?gene=GALR3
GMPPB	GDP-Mannose Pyrophosphorylase B	Protein Coding	Q9Y5P6	47	GC03M049716	4.12185	https://www.genecards.org/cgi-bin/carddisp.pl?gene=GMPPB
OR10S1	Olfactory Receptor Family 10 Subfamily S Member 1	Protein Coding	Q8NGN2	32	GC11M123976	4.11537	https://www.genecards.org/cgi-bin/carddisp.pl?gene=OR10S1
NNAT	Neuronatin	Protein Coding	Q16517	34	GC20P037521	4.11413	https://www.genecards.org/cgi-bin/carddisp.pl?gene=NNAT
CUL3	Cullin 3	Protein Coding	Q13618	52	GC02M224470	4.11235	https://www.genecards.org/cgi-bin/carddisp.pl?gene=CUL3
PIGP	Phosphatidylinositol Glycan Anchor Biosynthesis Class P	Protein Coding	P57054	41	GC21M037059	4.10892	https://www.genecards.org/cgi-bin/carddisp.pl?gene=PIGP
CS	Citrate Synthase	Protein Coding	O75390	48	GC12M056271	4.10363	https://www.genecards.org/cgi-bin/carddisp.pl?gene=CS
SLCO1B1	Solute Carrier Organic Anion Transporter Family Member 1B1	Protein Coding	Q9Y6L6	50	GC12P034155	4.10099	https://www.genecards.org/cgi-bin/carddisp.pl?gene=SLCO1B1
AGL	Amylo-Alpha-1, 6-Glucosidase, 4-Alpha-Glucanotransferase	Protein Coding	P35573	49	GC01P099850	4.0745	https://www.genecards.org/cgi-bin/carddisp.pl?gene=AGL
NEUROD2	Neuronal Differentiation 2	Protein Coding	Q15784	45	GC17M039603	4.0712	https://www.genecards.org/cgi-bin/carddisp.pl?gene=NEUROD2
TSEN2	TRNA Splicing Endonuclease Subunit 2	Protein Coding	Q8NCE0	46	GC03P019318	4.06296	https://www.genecards.org/cgi-bin/carddisp.pl?gene=TSEN2
H2AC18	H2A Clustered Histone 18	Protein Coding	Q6FI13	33	GC01M158545	4.05852	https://www.genecards.org/cgi-bin/carddisp.pl?gene=H2AC18
IL2RG	Interleukin 2 Receptor Subunit Gamma	Protein Coding	P31785	51	GC0XM071108	4.05234	https://www.genecards.org/cgi-bin/carddisp.pl?gene=IL2RG
IL4R	Interleukin 4 Receptor	Protein Coding	P24394	51	GC16P060532	4.05234	https://www.genecards.org/cgi-bin/carddisp.pl?gene=IL4R
MT-TN	Mitochondrially Encoded TRNA-Asn (AAU/C)	RNA Gene		15	GCMTM005659	4.05224	https://www.genecards.org/cgi-bin/carddisp.pl?gene=MT-TN
PDXK	Pyridoxal Kinase	Protein Coding	O00764	50	GC21P043719	4.04191	https://www.genecards.org/cgi-bin/carddisp.pl?gene=PDXK
AP4B1	Adaptor Related Protein Complex 4 Subunit Beta 1	Protein Coding	Q9Y6B7	43	GC01M113894	4.03479	https://www.genecards.org/cgi-bin/carddisp.pl?gene=AP4B1
RUBCN	Rubicon Autophagy Regulator	Protein Coding	Q92622	44	GC03M198800	4.0239	https://www.genecards.org/cgi-bin/carddisp.pl?gene=RUBCN
RYR2	Ryanodine Receptor 2	Protein Coding	Q92736	51	GC01P237042	4.02333	https://www.genecards.org/cgi-bin/carddisp.pl?gene=RYR2
KIF4A	Kinesin Family Member 4A	Protein Coding	O95239	43	GC0XP070290	4.0216	https://www.genecards.org/cgi-bin/carddisp.pl?gene=KIF4A
BRWD3	Bromodomain And WD Repeat Domain Containing 3	Protein Coding	Q6RI45	40	GC0XM080669	4.01844	https://www.genecards.org/cgi-bin/carddisp.pl?gene=BRWD3
CZ1P-ASNS	CZ1P-ASNS Readthrough	RNA Gene		9	GC07M097856	4.01542	https://www.genecards.org/cgi-bin/carddisp.pl?gene=CZ1P-ASNS
MFN2	Mitofusin 2	Protein Coding	O95140	52	GC01P011980	4.01386	https://www.genecards.org/cgi-bin/carddisp.pl?gene=MFN2
TSEN34	TRNA Splicing Endonuclease Subunit 34	Protein Coding	Q9BSV6	41	GC19P101750	4.00958	https://www.genecards.org/cgi-bin/carddisp.pl?gene=TSEN34
TAP2	Transporter 2, ATP Binding Cassette Subfamily B Member	Protein Coding	Q03519	48	GC06M032821	3.99248	https://www.genecards.org/cgi-bin/carddisp.pl?gene=TAP2
KCNMB1	Potassium Calcium-Activated Channel Subfamily M Regulatory Beta Subunit 1	Protein Coding	Q16558	46	GC05M170374	3.99248	https://www.genecards.org/cgi-bin/carddisp.pl?gene=KCNMB1
NDUFA8	NADH:Ubiquinone Oxidoreductase Subunit A8	Protein Coding	P51970	46	GC09M122132	3.991	https://www.genecards.org/cgi-bin/carddisp.pl?gene=NDUFA8
PIK3R2	Phosphoinositide-3-Kinase Regulatory Subunit 2	Protein Coding	O00459	53	GC19P018153	3.9874	https://www.genecards.org/cgi-bin/carddisp.pl?gene=PIK3R2
AP3M2	Adaptor Related Protein Complex 3 Subunit Mu 2	Protein Coding	P53677	39	GC08P042152	3.98586	https://www.genecards.org/cgi-bin/carddisp.pl?gene=AP3M2
BLVRB	Biliverdin Reductase B	Protein Coding	P30043	44	GC19M040447	3.95474	https://www.genecards.org/cgi-bin/carddisp.pl?gene=BLVRB
CNPY3	Canopy FGF Signaling Regulator 3	Protein Coding	Q9BT09	45	GC06P119121	3.95244	https://www.genecards.org/cgi-bin/carddisp.pl?gene=CNPY3
ELP1	Elongator Acetyltransferase Complex Subunit 1	Protein Coding	O95163	47	GC09M108868	3.94836	https://www.genecards.org/cgi-bin/carddisp.pl?gene=ELP1
DUSP3	Dual Specificity Phosphatase 3	Protein Coding	P51452	47	GC17M043766	3.94618	https://www.genecards.org/cgi-bin/carddisp.pl?gene=DUSP3
STBD1	Starch Binding Domain 1	Protein Coding	O95210	38	GC04P076306	3.94618	https://www.genecards.org/cgi-bin/carddisp.pl?gene=STBD1
PPP1R3G	Protein Phosphatase 1 Regulatory Subunit 3G	Protein Coding	B7ZBB8	34	GC06P005085	3.94618	https://www.genecards.org/cgi-bin/carddisp.pl?gene=PPP1R3G
SATB2	SATB Homeobox 2	Protein Coding	Q9UPW6	48	GC02M199269	3.94507	https://www.genecards.org/cgi-bin/carddisp.pl?gene=SATB2
KCNU1	Potassium Calcium-Activated Channel Subfamily U Member 1	Protein Coding	A8MYU2	41	GC08P036784	3.93511	https://www.genecards.org/cgi-bin/carddisp.pl?gene=KCNU1
CHAT	Choline O-Acetyltransferase	Protein Coding	P28329	52	GC10P049609	3.93102	https://www.genecards.org/cgi-bin/carddisp.pl?gene=CHAT
FKTN	Fukutin	Protein Coding	O75072	44	GC09P105558	3.92897	https://www.genecards.org/cgi-bin/carddisp.pl?gene=FKTN
SLC38A3	Solute Carrier Family 38 Member 3	Protein Coding	Q99624	44	GC03P050205	3.9262	https://www.genecards.org/cgi-bin/carddisp.pl?gene=SLC38A3
RPL10	Ribosomal Protein L10	Protein Coding	P27635	47	GC0XP154389	3.92207	https://www.genecards.org/cgi-bin/carddisp.pl?gene=RPL10
ALB	Albumin	Protein Coding	P02768	52	GC04P073397	3.91911	https://www.genecards.org/cgi-bin/carddisp.pl?gene=ALB
GPAA1	Glycosylphosphatidylinositol Anchor Attachment 1	Protein Coding	O43292	46	GC08P144082	3.91762	https://www.genecards.org/cgi-bin/carddisp.pl?gene=GPAA1
NAPB	NSF Attachment Protein Beta	Protein Coding	Q9H115	44	GC20M023374	3.91459	https://www.genecards.org/cgi-bin/carddisp.pl?gene=NAPB
NFASC	Neurofascin	Protein Coding	O94856	47	GC01P204828	3.90833	https://www.genecards.org/cgi-bin/carddisp.pl?gene=NFASC
ARFGEF2	ADP Ribosylation Factor Guanine Nucleotide Exchange Factor 2	Protein Coding	Q9Y6D5	44	GC20P048921	3.90666	https://www.genecards.org/cgi-bin/carddisp.pl?gene=ARFGEF2
SCNM1	Sodium Channel Modifier 1	Protein Coding	Q9BWG6	36	GC01P158586	3.90507	https://www.genecards.org/cgi-bin/carddisp.pl?gene=SCNM1
PPP2R5D	Protein Phosphatase 2 Regulatory Subunit B'Delta	Protein Coding	Q14738	50	GC06P119122	3.90316	https://www.genecards.org/cgi-bin/carddisp.pl?gene=PPP2R5D
MIR9-1	MicroRNA 9-1	RNA Gene		21	GC01M156420	3.89982	https://www.genecards.org/cgi-bin/carddisp.pl?gene=MIR9-1
MIR27A	MicroRNA 27a	RNA Gene		24	GC19M017490	3.89877	https://www.genecards.org/cgi-bin/carddisp.pl?gene=MIR27A
CSNK2A1	Casein Kinase 2 Alpha 1	Protein Coding	P68400	54	GC20M000472	3.89435	https://www.genecards.org/cgi-bin/carddisp.pl?gene=CSNK2A1
MIR5186	MicroRNA 5186	RNA Gene		11	GC03M151566	3.89245	https://www.genecards.org/cgi-bin/carddisp.pl?gene=MIR5186
MIR6134	MicroRNA 6134	RNA Gene		10	GC0XM028495	3.89245	https://www.genecards.org/cgi-bin/carddisp.pl?gene=MIR6134
DNMT3A	DNA Methyltransferase 3 Alpha	Protein Coding	Q9Y6K1	55	GC02M025228	3.88643	https://www.genecards.org/cgi-bin/carddisp.pl?gene=DNMT3A
MPDU1	Mannose-P-Dolichol Utilization Defect 1	Protein Coding	O75352	45	GC17P007583	3.88315	https://www.genecards.org/cgi-bin/carddisp.pl?gene=MPDU1
TFE3	Transcription Factor Binding To IGHM Enhancer 3	Protein Coding	P19532	48	GC0XM049028	3.88234	https://www.genecards.org/cgi-bin/carddisp.pl?gene=TFE3
MT-ND4L	Mitochondrially Encoded NADH:Ubiquinone Oxidoreductase Core Subunit 4L	Protein Coding	P03901	30	GCMTP010472	3.88221	https://www.genecards.org/cgi-bin/carddisp.pl?gene=MT-ND4L
SURF1	SURF1 Cytochrome C Oxidase Assembly Factor	Protein Coding	Q15526	45	GC09M133351	3.88039	https://www.genecards.org/cgi-bin/carddisp.pl?gene=SURF1
ALPL	Alkaline Phosphatase, Biomineralization Associated	Protein Coding	P05186	54	GC01P021508	3.87918	https://www.genecards.org/cgi-bin/carddisp.pl?gene=ALPL
AFF2	ALF Transcription Elongation Factor 2	Protein Coding	P51816	46	GC0XP148500	3.86759	https://www.genecards.org/cgi-bin/carddisp.pl?gene=AFF2
GLRB	Glycine Receptor Beta	Protein Coding	P48167	51	GC04P157076	3.86734	https://www.genecards.org/cgi-bin/carddisp.pl?gene=GLRB
KAT6A	Lysine Acetyltransferase 6A	Protein Coding	Q92794	48	GC08M041929	3.86312	https://www.genecards.org/cgi-bin/carddisp.pl?gene=KAT6A
NGF	Nerve Growth Factor	Protein Coding	P01138	54	GC01M115285	3.85287	https://www.genecards.org/cgi-bin/carddisp.pl?gene=NGF
PIGN	Phosphatidylinositol Glycan Anchor Biosynthesis Class N	Protein Coding	O95427	44	GC18M061905	3.85029	https://www.genecards.org/cgi-bin/carddisp.pl?gene=PIGN
NDE1	NudE Neurodevelopment Protein 1	Protein Coding	Q9NXR1	46	GC16P060176	3.83352	https://www.genecards.org/cgi-bin/carddisp.pl?gene=NDE1
TBCD	Tubulin Folding Cofactor D	Protein Coding	Q9BTW9	44	GC17P082752	3.83213	https://www.genecards.org/cgi-bin/carddisp.pl?gene=TBCD
SHH	Sonic Hedgehog Signaling Molecule	Protein Coding	Q15465	54	GC07M155799	3.83144	https://www.genecards.org/cgi-bin/carddisp.pl?gene=SHH
MAST3	Microtubule Associated Serine/Threonine Kinase 3	Protein Coding	O60307	44	GC19P095550	3.82655	https://www.genecards.org/cgi-bin/carddisp.pl?gene=MAST3
APC	APC Regulator Of WNT Signaling Pathway	Protein Coding	P25054	53	GC05P112707	3.82454	https://www.genecards.org/cgi-bin/carddisp.pl?gene=APC
DPYD	Dihydropyrimidine Dehydrogenase	Protein Coding	Q12882	55	GC01M097015	3.82292	https://www.genecards.org/cgi-bin/carddisp.pl?gene=DPYD
ATP7A	ATPase Copper Transporting Alpha	Protein Coding	Q04656	50	GC0XP078103	3.81529	https://www.genecards.org/cgi-bin/carddisp.pl?gene=ATP7A
ALDH4A1	Aldehyde Dehydrogenase 4 Family Member A1	Protein Coding	P30038	48	GC01M018871	3.81215	https://www.genecards.org/cgi-bin/carddisp.pl?gene=ALDH4A1
DALRD3	DALR Anticodon Binding Domain Containing 3	Protein Coding	Q5D0E6	38	GC03M049015	3.81066	https://www.genecards.org/cgi-bin/carddisp.pl?gene=DALRD3
QPRT	Quinolinate Phosphoribosyltransferase	Protein Coding	Q15274	44	GC16P060749	3.80861	https://www.genecards.org/cgi-bin/carddisp.pl?gene=QPRT
ERMARD	ER Membrane Associated RNA Degradation	Protein Coding	Q5T6L9	35	GC06P169751	3.80691	https://www.genecards.org/cgi-bin/carddisp.pl?gene=ERMARD
SMAD5-AS1	SMAD5 Antisense RNA 1	RNA Gene	Q9Y6J3	22	GC05M136129	3.80171	https://www.genecards.org/cgi-bin/carddisp.pl?gene=SMAD5-AS1
DEL15Q13.3	Chromosome 15q13.3 Microdeletion Syndrome	Genetic Locus		2	GC15U901700	3.80099	https://www.genecards.org/cgi-bin/carddisp.pl?gene=DEL15Q13.3
ATP13A2	ATPase Cation Transporting 13A2	Protein Coding	Q9NQ11	48	GC01M016985	3.80072	https://www.genecards.org/cgi-bin/carddisp.pl?gene=ATP13A2
AP4B1-AS1	AP4B1 Antisense RNA 1	RNA Gene		16	GC01P113825	3.80048	https://www.genecards.org/cgi-bin/carddisp.pl?gene=AP4B1-AS1
MIR146B	MicroRNA 146b	RNA Gene		22	GC10P102436	3.79375	https://www.genecards.org/cgi-bin/carddisp.pl?gene=MIR146B
ZMYND11	Zinc Finger MYND-Type Containing 11	Protein Coding	Q15326	45	GC10P000134	3.79306	https://www.genecards.org/cgi-bin/carddisp.pl?gene=ZMYND11
RTN4	Reticulon 4	Protein Coding	Q9NQC3	48	GC02M054934	3.78436	https://www.genecards.org/cgi-bin/carddisp.pl?gene=RTN4
OSGEP	O-Sialoglycoprotein Endopeptidase	Protein Coding	Q9NPF4	45	GC14M020446	3.77977	https://www.genecards.org/cgi-bin/carddisp.pl?gene=OSGEP
PPR2	Photoparoxysmal Response 2	Genetic Locus		2	GC13U900416	3.77374	https://www.genecards.org/cgi-bin/carddisp.pl?gene=PPR2
LARS2	Leucyl-TRNA Synthetase 2, Mitochondrial	Protein Coding	Q15031	48	GC03P054778	3.74942	https://www.genecards.org/cgi-bin/carddisp.pl?gene=LARS2
CHRNA5	Cholinergic Receptor Nicotinic Alpha 5 Subunit	Protein Coding	P30532	48	GC15P078565	3.7455	https://www.genecards.org/cgi-bin/carddisp.pl?gene=CHRNA5
TRMT44	TRNA Methyltransferase 44 Homolog	Protein Coding	Q8IYL2	36	GC04P008549	3.7389	https://www.genecards.org/cgi-bin/carddisp.pl?gene=TRMT44
CDK13	Cyclin Dependent Kinase 13	Protein Coding	Q14004	47	GC07P039950	3.73799	https://www.genecards.org/cgi-bin/carddisp.pl?gene=CDK13
ATXN7	Ataxin 7	Protein Coding	O15265	46	GC03P063868	3.71888	https://www.genecards.org/cgi-bin/carddisp.pl?gene=ATXN7
PCDH12	Protocadherin 12	Protein Coding	Q9NPG4	44	GC05M141943	3.71679	https://www.genecards.org/cgi-bin/carddisp.pl?gene=PCDH12
NAV1	Neuron Navigator 1	Protein Coding	Q8NEY1	40	GC01P201583	3.71493	https://www.genecards.org/cgi-bin/carddisp.pl?gene=NAV1
MT-RNR2	Mitochondrially Encoded 16S RRNA	RNA Gene	Q8IVG9	21	GCMTP000953	3.7115	https://www.genecards.org/cgi-bin/carddisp.pl?gene=MT-RNR2
VARS1	Valyl-TRNA Synthetase 1	Protein Coding	P26640	47	GC06M087225	3.70635	https://www.genecards.org/cgi-bin/carddisp.pl?gene=VARS1
LOC126806253	CDK7 Strongly-Dependent Group 2 Enhancer GRCh37_chr2:74057585-74058784	Functional Element		3	GC02P073830	3.70378	https://www.genecards.org/cgi-bin/carddisp.pl?gene=LOC126806253
CDK19	Cyclin Dependent Kinase 19	Protein Coding	Q9BWU1	48	GC06M110609	3.69529	https://www.genecards.org/cgi-bin/carddisp.pl?gene=CDK19
SEPSECS	Sep (O-Phosphoserine) TRNA:Sec (Selenocysteine) TRNA Synthase	Protein Coding	Q9HD40	47	GC04M025121	3.69497	https://www.genecards.org/cgi-bin/carddisp.pl?gene=SEPSECS
FXN	Frataxin	Protein Coding	Q16595	50	GC09P069035	3.69488	https://www.genecards.org/cgi-bin/carddisp.pl?gene=FXN
FAN1	FANCD2 And FANCI Associated Nuclease 1	Protein Coding	Q9Y2M0	43	GC15P060874	3.68295	https://www.genecards.org/cgi-bin/carddisp.pl?gene=FAN1
TRIM32	Tripartite Motif Containing 32	Protein Coding	Q13049	47	GC09P116687	3.67709	https://www.genecards.org/cgi-bin/carddisp.pl?gene=TRIM32
ACTG1	Actin Gamma 1	Protein Coding	P63261	51	GC17M081509	3.67519	https://www.genecards.org/cgi-bin/carddisp.pl?gene=ACTG1
MIR15A	MicroRNA 15a	RNA Gene		17	GC13M050049	3.66918	https://www.genecards.org/cgi-bin/carddisp.pl?gene=MIR15A
TSPEAR	Thrombospondin Type Laminin G Domain And EAR Repeats	Protein Coding	Q8WU66	37	GC21M044497	3.6575	https://www.genecards.org/cgi-bin/carddisp.pl?gene=TSPEAR
ERBB4	Erb-B2 Receptor Tyrosine Kinase 4	Protein Coding	Q15303	58	GC02M211375	3.65687	https://www.genecards.org/cgi-bin/carddisp.pl?gene=ERBB4
CSMD3	CUB And Sushi Multiple Domains 3	Protein Coding	Q7Z407	40	GC08M112223	3.65664	https://www.genecards.org/cgi-bin/carddisp.pl?gene=CSMD3
KCNN2	Potassium Calcium-Activated Channel Subfamily N Member 2	Protein Coding	Q9H2S1	46	GC05P114058	3.64813	https://www.genecards.org/cgi-bin/carddisp.pl?gene=KCNN2
ATP2A2	ATPase Sarcoplasmic/Endoplasmic Reticulum Ca2+ Transporting 2	Protein Coding	P16615	54	GC12P110280	3.64109	https://www.genecards.org/cgi-bin/carddisp.pl?gene=ATP2A2
CCNF	Cyclin F	Protein Coding	P41002	44	GC16P002429	3.63057	https://www.genecards.org/cgi-bin/carddisp.pl?gene=CCNF
GBA2	Glucosylceramidase Beta 2	Protein Coding	Q9HCG7	45	GC09M035736	3.62162	https://www.genecards.org/cgi-bin/carddisp.pl?gene=GBA2
OXT	Oxytocin/Neurophysin I Prepropeptide	Protein Coding	P01178	42	GC20P007194	3.61069	https://www.genecards.org/cgi-bin/carddisp.pl?gene=OXT
SIX3	SIX Homeobox 3	Protein Coding	O95343	46	GC02P044941	3.60975	https://www.genecards.org/cgi-bin/carddisp.pl?gene=SIX3
HAX1	HCLS1 Associated Protein X-1	Protein Coding	O00165	47	GC01P158750	3.60813	https://www.genecards.org/cgi-bin/carddisp.pl?gene=HAX1
GLRA1	Glycine Receptor Alpha 1	Protein Coding	P23415	51	GC05M151822	3.60731	https://www.genecards.org/cgi-bin/carddisp.pl?gene=GLRA1
GLS	Glutaminase	Protein Coding	O94925	53	GC02P190880	3.59001	https://www.genecards.org/cgi-bin/carddisp.pl?gene=GLS
RHOBTB2	Rho Related BTB Domain Containing 2	Protein Coding	Q9BYZ6	44	GC08P023327	3.57832	https://www.genecards.org/cgi-bin/carddisp.pl?gene=RHOBTB2
TSFM	Ts Translation Elongation Factor, Mitochondrial	Protein Coding	P43897	46	GC12P057782	3.57452	https://www.genecards.org/cgi-bin/carddisp.pl?gene=TSFM
CASP3	Caspase 3	Protein Coding	P42574	53	GC04M184627	3.5714	https://www.genecards.org/cgi-bin/carddisp.pl?gene=CASP3
TTPA	Alpha Tocopherol Transfer Protein	Protein Coding	P49638	45	GC08M063048	3.56766	https://www.genecards.org/cgi-bin/carddisp.pl?gene=TTPA
MOCS1	Molybdenum Cofactor Synthesis 1	Protein Coding	Q9NZB8	44	GC06M039899	3.55445	https://www.genecards.org/cgi-bin/carddisp.pl?gene=MOCS1
LCOR	Ligand Dependent Nuclear Receptor Corepressor	Protein Coding	Q96JN0	41	GC10P096832	3.54695	https://www.genecards.org/cgi-bin/carddisp.pl?gene=LCOR
DUSP19	Dual Specificity Phosphatase 19	Protein Coding	Q8WTR2	42	GC02P183078	3.54133	https://www.genecards.org/cgi-bin/carddisp.pl?gene=DUSP19
KCNV1	Potassium Voltage-Gated Channel Modifier Subfamily V Member 1	Protein Coding	Q6PIU1	40	GC08M109963	3.54059	https://www.genecards.org/cgi-bin/carddisp.pl?gene=KCNV1
LOC106627981	GBA Recombination Region	Functional Element		4	GC01P155233	3.5392	https://www.genecards.org/cgi-bin/carddisp.pl?gene=LOC106627981
PIRC2	Piwi-Interacting RNA Cluster 2	RNA Gene		5	GC01U902571	3.53883	https://www.genecards.org/cgi-bin/carddisp.pl?gene=PIRC2
SETD5	SET Domain Containing 5	Protein Coding	Q9C0A6	41	GC03P009402	3.53577	https://www.genecards.org/cgi-bin/carddisp.pl?gene=SETD5
ANO10	Anoctamin 10	Protein Coding	Q9NW15	42	GC03M043355	3.52841	https://www.genecards.org/cgi-bin/carddisp.pl?gene=ANO10
MEG3	Maternally Expressed 3	RNA Gene		29	GC14P114433	3.52426	https://www.genecards.org/cgi-bin/carddisp.pl?gene=MEG3
MRRF	Mitochondrial Ribosome Recycling Factor	Protein Coding	Q96E11	41	GC09P122264	3.51938	https://www.genecards.org/cgi-bin/carddisp.pl?gene=MRRF
NDUFS7	NADH:Ubiquinone Oxidoreductase Core Subunit S7	Protein Coding	O75251	50	GC19P094787	3.51473	https://www.genecards.org/cgi-bin/carddisp.pl?gene=NDUFS7
TBP	TATA-Box Binding Protein	Protein Coding	P20226	52	GC06P170554	3.51296	https://www.genecards.org/cgi-bin/carddisp.pl?gene=TBP
TGFB1	Transforming Growth Factor Beta 1	Protein Coding	P01137	56	GC19M041301	3.50844	https://www.genecards.org/cgi-bin/carddisp.pl?gene=TGFB1
GRN	Granulin Precursor	Protein Coding	P28799	51	GC17P044345	3.50649	https://www.genecards.org/cgi-bin/carddisp.pl?gene=GRN
MIR146A	MicroRNA 146a	RNA Gene		23	GC05P160485	3.50127	https://www.genecards.org/cgi-bin/carddisp.pl?gene=MIR146A
ADORA2A	Adenosine A2a Receptor	Protein Coding	P29274	50	GC22P024417	3.49782	https://www.genecards.org/cgi-bin/carddisp.pl?gene=ADORA2A
MREG	Melanoregulin	Protein Coding	Q8N565	39	GC02M215997	3.49746	https://www.genecards.org/cgi-bin/carddisp.pl?gene=MREG
TRPV1	Transient Receptor Potential Cation Channel Subfamily V Member 1	Protein Coding	Q8NER1	51	GC17M003565	3.49026	https://www.genecards.org/cgi-bin/carddisp.pl?gene=TRPV1
DIP2B	Disco Interacting Protein 2 Homolog B	Protein Coding	Q9P265	40	GC12P050504	3.48906	https://www.genecards.org/cgi-bin/carddisp.pl?gene=DIP2B
EMP1	Epithelial Membrane Protein 1	Protein Coding	P54849	39	GC12P013196	3.48701	https://www.genecards.org/cgi-bin/carddisp.pl?gene=EMP1
MEF2C-AS2	MEF2C Antisense RNA 2	RNA Gene		17	GC05P088778	3.48525	https://www.genecards.org/cgi-bin/carddisp.pl?gene=MEF2C-AS2
RAB9B	RAB9B, Member RAS Oncogene Family	Protein Coding	Q9NP90	39	GC0XM103783	3.47182	https://www.genecards.org/cgi-bin/carddisp.pl?gene=RAB9B
ELMO2	Engulfment And Cell Motility 2	Protein Coding	Q96JJ3	45	GC20M046366	3.46803	https://www.genecards.org/cgi-bin/carddisp.pl?gene=ELMO2
CSMD1	CUB And Sushi Multiple Domains 1	Protein Coding	Q96PZ7	41	GC08M002953	3.46216	https://www.genecards.org/cgi-bin/carddisp.pl?gene=CSMD1
IL1RN	Interleukin 1 Receptor Antagonist	Protein Coding	P18510	53	GC02P128885	3.46188	https://www.genecards.org/cgi-bin/carddisp.pl?gene=IL1RN
NONO	Non-POU Domain Containing Octamer Binding	Protein Coding	Q15233	48	GC0XP071255	3.45799	https://www.genecards.org/cgi-bin/carddisp.pl?gene=NONO
GDNF	Glial Cell Derived Neurotrophic Factor	Protein Coding	P39905	53	GC05M037812	3.45743	https://www.genecards.org/cgi-bin/carddisp.pl?gene=GDNF
MMP9	Matrix Metallopeptidase 9	Protein Coding	P14780	57	GC20P046008	3.45569	https://www.genecards.org/cgi-bin/carddisp.pl?gene=MMP9
KCNC3	Potassium Voltage-Gated Channel Subfamily C Member 3	Protein Coding	Q14003	50	GC19M085914	3.45508	https://www.genecards.org/cgi-bin/carddisp.pl?gene=KCNC3
ATIC	5-Aminoimidazole-4-Carboxamide Ribonucleotide Formyltransferase/IMP Cyclohydrolase	Protein Coding	P31939	49	GC02P215311	3.45315	https://www.genecards.org/cgi-bin/carddisp.pl?gene=ATIC
MTMR9	Myotubularin Related Protein 9	Protein Coding	Q96QG7	41	GC08P011284	3.44368	https://www.genecards.org/cgi-bin/carddisp.pl?gene=MTMR9
ALG3	ALG3 Alpha-1,3- Mannosyltransferase	Protein Coding	Q92685	44	GC03M184244	3.43889	https://www.genecards.org/cgi-bin/carddisp.pl?gene=ALG3
SATB1	SATB Homeobox 1	Protein Coding	Q01826	48	GC03M025064	3.43579	https://www.genecards.org/cgi-bin/carddisp.pl?gene=SATB1
PIGL	Phosphatidylinositol Glycan Anchor Biosynthesis Class L	Protein Coding	Q9Y2B2	42	GC17P016217	3.42798	https://www.genecards.org/cgi-bin/carddisp.pl?gene=PIGL
MYC	MYC Proto-Oncogene, BHLH Transcription Factor	Protein Coding	P01106	56	GC08P127735	3.42627	https://www.genecards.org/cgi-bin/carddisp.pl?gene=MYC
SI	Sucrase-Isomaltase	Protein Coding	P14410	48	GC03M164978	3.42257	https://www.genecards.org/cgi-bin/carddisp.pl?gene=SI
MGAM	Maltase-Glucoamylase	Protein Coding	O43451	46	GC07P155294	3.42257	https://www.genecards.org/cgi-bin/carddisp.pl?gene=MGAM
PPP1R3A	Protein Phosphatase 1 Regulatory Subunit 3A	Protein Coding	Q16821	46	GC07M113876	3.42257	https://www.genecards.org/cgi-bin/carddisp.pl?gene=PPP1R3A
PYGB	Glycogen Phosphorylase B	Protein Coding	P11216	46	GC20P025248	3.42257	https://www.genecards.org/cgi-bin/carddisp.pl?gene=PYGB
GYG2	Glycogenin 2	Protein Coding	O15488	43	GC0XP002828	3.42257	https://www.genecards.org/cgi-bin/carddisp.pl?gene=GYG2
PPP1R27	Protein Phosphatase 1 Regulatory Subunit 27	Protein Coding	Q86WC6	32	GC17M081833	3.42257	https://www.genecards.org/cgi-bin/carddisp.pl?gene=PPP1R27
MIR320A	MicroRNA 320a	RNA Gene		22	GC08M022296	3.41924	https://www.genecards.org/cgi-bin/carddisp.pl?gene=MIR320A
CELF4	CUGBP Elav-Like Family Member 4	Protein Coding	Q9BZC1	42	GC18M037242	3.41753	https://www.genecards.org/cgi-bin/carddisp.pl?gene=CELF4
ZNF142	Zinc Finger Protein 142	Protein Coding	P52746	38	GC02M218637	3.41392	https://www.genecards.org/cgi-bin/carddisp.pl?gene=ZNF142
SMARCB1	SWI/SNF Related, Matrix Associated, Actin Dependent Regulator Of Chromatin, Subfamily B, Member 1	Protein Coding	Q12824	50	GC22P023786	3.4014	https://www.genecards.org/cgi-bin/carddisp.pl?gene=SMARCB1
TMTC3	Transmembrane O-Mannosyltransferase Targeting Cadherins 3	Protein Coding	Q6ZXV5	40	GC12P088142	3.39944	https://www.genecards.org/cgi-bin/carddisp.pl?gene=TMTC3
KLF13	KLF Transcription Factor 13	Protein Coding	Q9Y2Y9	42	GC15P031326	3.39898	https://www.genecards.org/cgi-bin/carddisp.pl?gene=KLF13
CACNA1S	Calcium Voltage-Gated Channel Subunit Alpha1 S	Protein Coding	Q13698	52	GC01M201008	3.39694	https://www.genecards.org/cgi-bin/carddisp.pl?gene=CACNA1S
VIP	Vasoactive Intestinal Peptide	Protein Coding	P01282	48	GC06P152750	3.39368	https://www.genecards.org/cgi-bin/carddisp.pl?gene=VIP
SOD2-OT1	SOD2 Overlapping Transcript 1	RNA Gene		13	GC06M159772	3.3908	https://www.genecards.org/cgi-bin/carddisp.pl?gene=SOD2-OT1
ECM1	Extracellular Matrix Protein 1	Protein Coding	Q16610	48	GC01P150508	3.38947	https://www.genecards.org/cgi-bin/carddisp.pl?gene=ECM1
IGF2R	Insulin Like Growth Factor 2 Receptor	Protein Coding	P11717	50	GC06P159969	3.38404	https://www.genecards.org/cgi-bin/carddisp.pl?gene=IGF2R
PIGM	Phosphatidylinositol Glycan Anchor Biosynthesis Class M	Protein Coding	Q9H3S5	43	GC01M160027	3.37455	https://www.genecards.org/cgi-bin/carddisp.pl?gene=PIGM
COX10	Cytochrome C Oxidase Assembly Factor Heme A:Farnesyltransferase COX10	Protein Coding	Q12887	47	GC17P014069	3.37032	https://www.genecards.org/cgi-bin/carddisp.pl?gene=COX10
KIAA0586	KIAA0586	Protein Coding	Q9BVV6	38	GC14P058427	3.37003	https://www.genecards.org/cgi-bin/carddisp.pl?gene=KIAA0586
CLPB	ClpB Family Mitochondrial Disaggregase	Protein Coding	Q9H078	47	GC11M117138	3.36691	https://www.genecards.org/cgi-bin/carddisp.pl?gene=CLPB
TIMM50	Translocase Of Inner Mitochondrial Membrane 50	Protein Coding	Q3ZCQ8	43	GC19P039480	3.36641	https://www.genecards.org/cgi-bin/carddisp.pl?gene=TIMM50
ASPHD1	Aspartate Beta-Hydroxylase Domain Containing 1	Protein Coding	Q5U4P2	36	GC16P060764	3.36499	https://www.genecards.org/cgi-bin/carddisp.pl?gene=ASPHD1
HTR2C	5-Hydroxytryptamine Receptor 2C	Protein Coding	P28335	48	GC0XP114584	3.36403	https://www.genecards.org/cgi-bin/carddisp.pl?gene=HTR2C
VPS53	VPS53 Subunit Of GARP Complex	Protein Coding	Q5VIR6	46	GC17M000508	3.36281	https://www.genecards.org/cgi-bin/carddisp.pl?gene=VPS53
SYT2	Synaptotagmin 2	Protein Coding	Q8N9I0	47	GC01M202559	3.35894	https://www.genecards.org/cgi-bin/carddisp.pl?gene=SYT2
PTPRZ1	Protein Tyrosine Phosphatase Receptor Type Z1	Protein Coding	P23471	48	GC07P121873	3.35559	https://www.genecards.org/cgi-bin/carddisp.pl?gene=PTPRZ1
CHRNB3	Cholinergic Receptor Nicotinic Beta 3 Subunit	Protein Coding	Q05901	45	GC08P042697	3.35106	https://www.genecards.org/cgi-bin/carddisp.pl?gene=CHRNB3
CHD8	Chromodomain Helicase DNA Binding Protein 8	Protein Coding	Q9HCK8	46	GC14M021385	3.34979	https://www.genecards.org/cgi-bin/carddisp.pl?gene=CHD8
XK	X-Linked Kx Blood Group Antigen, Kell And VPS13A Binding Protein	Protein Coding	P51811	45	GC0XP037685	3.34806	https://www.genecards.org/cgi-bin/carddisp.pl?gene=XK
LARS1	Leucyl-TRNA Synthetase 1	Protein Coding	Q9P2J5	48	GC05M146114	3.34439	https://www.genecards.org/cgi-bin/carddisp.pl?gene=LARS1
CSMD2	CUB And Sushi Multiple Domains 2	Protein Coding	Q7Z408	41	GC01M033513	3.33802	https://www.genecards.org/cgi-bin/carddisp.pl?gene=CSMD2
MIR106B	MicroRNA 106b	RNA Gene		22	GC07M104468	3.33459	https://www.genecards.org/cgi-bin/carddisp.pl?gene=MIR106B
RERE	Arginine-Glutamic Acid Dipeptide Repeats	Protein Coding	Q9P2R6	46	GC01M011879	3.32702	https://www.genecards.org/cgi-bin/carddisp.pl?gene=RERE
UGDH	UDP-Glucose 6-Dehydrogenase	Protein Coding	O60701	48	GC04M039502	3.32658	https://www.genecards.org/cgi-bin/carddisp.pl?gene=UGDH
PDE2A	Phosphodiesterase 2A	Protein Coding	O00408	50	GC11M072576	3.32001	https://www.genecards.org/cgi-bin/carddisp.pl?gene=PDE2A
LOC113839516	H3K27ac-H3K4me1 HESC Enhancers GRCh37_chr9:130980103-130981059 And GRCh37_chr9:130981060-130982015	Functional Element		4	GC09P132831	3.31692	https://www.genecards.org/cgi-bin/carddisp.pl?gene=LOC113839516
EPHX1	Epoxide Hydrolase 1	Protein Coding	P07099	48	GC01P225810	3.31084	https://www.genecards.org/cgi-bin/carddisp.pl?gene=EPHX1
SNORD15A	Small Nucleolar RNA, C/D Box 15A	RNA Gene		17	GC11P075400	3.31034	https://www.genecards.org/cgi-bin/carddisp.pl?gene=SNORD15A
LOC114803470	SCN8A EExon Liver Enhancer	Functional Element		3	GC12P052389	3.30388	https://www.genecards.org/cgi-bin/carddisp.pl?gene=LOC114803470
GCDH	Glutaryl-CoA Dehydrogenase	Protein Coding	Q92947	49	GC19P012891	3.30221	https://www.genecards.org/cgi-bin/carddisp.pl?gene=GCDH
SETBP1	SET Binding Protein 1	Protein Coding	Q9Y6X0	45	GC18P044680	3.2976	https://www.genecards.org/cgi-bin/carddisp.pl?gene=SETBP1
PTS	6-Pyruvoyltetrahydropterin Synthase	Protein Coding	Q03393	50	GC11P112226	3.2959	https://www.genecards.org/cgi-bin/carddisp.pl?gene=PTS
KMT2A	Lysine Methyltransferase 2A	Protein Coding	Q03164	52	GC11P118436	3.29569	https://www.genecards.org/cgi-bin/carddisp.pl?gene=KMT2A
CEP152	Centrosomal Protein 152	Protein Coding	O94986	42	GC15M048712	3.29181	https://www.genecards.org/cgi-bin/carddisp.pl?gene=CEP152
UMPS	Uridine Monophosphate Synthetase	Protein Coding	P11172	50	GC03P124730	3.29038	https://www.genecards.org/cgi-bin/carddisp.pl?gene=UMPS
TBCE	Tubulin Folding Cofactor E	Protein Coding	Q15813	45	GC01P235367	3.29034	https://www.genecards.org/cgi-bin/carddisp.pl?gene=TBCE
MIR6766	MicroRNA 6766	RNA Gene		9	GC15M089326	3.28679	https://www.genecards.org/cgi-bin/carddisp.pl?gene=MIR6766
SNRPN	Small Nuclear Ribonucleoprotein Polypeptide N	Protein Coding	P63162	48	GC15P024823	3.2858	https://www.genecards.org/cgi-bin/carddisp.pl?gene=SNRPN
NSF	N-Ethylmaleimide Sensitive Factor, Vesicle Fusing ATPase	Protein Coding	P46459	48	GC17P046590	3.28557	https://www.genecards.org/cgi-bin/carddisp.pl?gene=NSF
TRIT1	TRNA Isopentenyltransferase 1	Protein Coding	Q9H3H1	45	GC01M039842	3.27714	https://www.genecards.org/cgi-bin/carddisp.pl?gene=TRIT1
MCCC1	Methylcrotonyl-CoA Carboxylase Subunit 1	Protein Coding	Q96RQ3	47	GC03M183015	3.27169	https://www.genecards.org/cgi-bin/carddisp.pl?gene=MCCC1
MRPL44	Mitochondrial Ribosomal Protein L44	Protein Coding	Q9H9J2	45	GC02P223957	3.2692	https://www.genecards.org/cgi-bin/carddisp.pl?gene=MRPL44
SCO2	Synthesis Of Cytochrome C Oxidase 2	Protein Coding	O43819	48	GC22M050523	3.2596	https://www.genecards.org/cgi-bin/carddisp.pl?gene=SCO2
NEU1	Neuraminidase 1	Protein Coding	Q99519	50	GC06M031857	3.25517	https://www.genecards.org/cgi-bin/carddisp.pl?gene=NEU1
CHGB	Chromogranin B	Protein Coding	P05060	45	GC20P005911	3.2545	https://www.genecards.org/cgi-bin/carddisp.pl?gene=CHGB
SCG2	Secretogranin II	Protein Coding	P13521	42	GC02M223596	3.2545	https://www.genecards.org/cgi-bin/carddisp.pl?gene=SCG2
KIF5A	Kinesin Family Member 5A	Protein Coding	Q12840	48	GC12P059154	3.25104	https://www.genecards.org/cgi-bin/carddisp.pl?gene=KIF5A
KDM6A	Lysine Demethylase 6A	Protein Coding	O15550	51	GC0XP044873	3.25058	https://www.genecards.org/cgi-bin/carddisp.pl?gene=KDM6A
MIR484	MicroRNA 484	RNA Gene		20	GC16P060175	3.24939	https://www.genecards.org/cgi-bin/carddisp.pl?gene=MIR484
ENO2	Enolase 2	Protein Coding	P09104	51	GC12P006913	3.2475	https://www.genecards.org/cgi-bin/carddisp.pl?gene=ENO2
LINC01672	Long Intergenic Non-Protein Coding RNA 1672	RNA Gene		13	GC01P008900	3.23764	https://www.genecards.org/cgi-bin/carddisp.pl?gene=LINC01672
NAGA	Alpha-N-Acetylgalactosaminidase	Protein Coding	P17050	49	GC22M042058	3.23517	https://www.genecards.org/cgi-bin/carddisp.pl?gene=NAGA
NR2F1	Nuclear Receptor Subfamily 2 Group F Member 1	Protein Coding	P10589	48	GC05P093583	3.23273	https://www.genecards.org/cgi-bin/carddisp.pl?gene=NR2F1
FAAH	Fatty Acid Amide Hydrolase	Protein Coding	O00519	50	GC01P046394	3.23128	https://www.genecards.org/cgi-bin/carddisp.pl?gene=FAAH
FAM216A	Family With Sequence Similarity 216 Member A	Protein Coding	Q8WUB2	34	GC12P110468	3.22932	https://www.genecards.org/cgi-bin/carddisp.pl?gene=FAM216A
CPOX	Coproporphyrinogen Oxidase	Protein Coding	P36551	48	GC03M098576	3.22563	https://www.genecards.org/cgi-bin/carddisp.pl?gene=CPOX
TMEM70	Transmembrane Protein 70	Protein Coding	Q9BUB7	43	GC08P073972	3.22563	https://www.genecards.org/cgi-bin/carddisp.pl?gene=TMEM70
BCL11B	BCL11 Transcription Factor B	Protein Coding	Q9C0K0	46	GC14M099169	3.22365	https://www.genecards.org/cgi-bin/carddisp.pl?gene=BCL11B
CIC	Capicua Transcriptional Repressor	Protein Coding	Q96RK0	46	GC19P042268	3.22365	https://www.genecards.org/cgi-bin/carddisp.pl?gene=CIC
LRP12	LDL Receptor Related Protein 12	Protein Coding	Q9Y561	44	GC08M104489	3.2159	https://www.genecards.org/cgi-bin/carddisp.pl?gene=LRP12
UBC	Ubiquitin C	Protein Coding	P0CG48	47	GC12M124911	3.21563	https://www.genecards.org/cgi-bin/carddisp.pl?gene=UBC
SNX11	Sorting Nexin 11	Protein Coding	Q9Y5W9	39	GC17P048103	3.20485	https://www.genecards.org/cgi-bin/carddisp.pl?gene=SNX11
PRR15L	Proline Rich 15 Like	Protein Coding	Q9BU68	34	GC17M047951	3.20485	https://www.genecards.org/cgi-bin/carddisp.pl?gene=PRR15L
ATXN1	Ataxin 1	Protein Coding	P54253	47	GC06M016299	3.20153	https://www.genecards.org/cgi-bin/carddisp.pl?gene=ATXN1
TAAR2	Trace Amine Associated Receptor 2	Protein Coding	Q9P1P5	38	GC06M132617	3.20022	https://www.genecards.org/cgi-bin/carddisp.pl?gene=TAAR2
TUBGCP5	Tubulin Gamma Complex Component 5	Protein Coding	Q96RT8	38	GC15M022983	3.19668	https://www.genecards.org/cgi-bin/carddisp.pl?gene=TUBGCP5
ARFGEF1	ADP Ribosylation Factor Guanine Nucleotide Exchange Factor 1	Protein Coding	Q9Y6D6	44	GC08M067173	3.19567	https://www.genecards.org/cgi-bin/carddisp.pl?gene=ARFGEF1
ELOVL4	ELOVL Fatty Acid Elongase 4	Protein Coding	Q9GZR5	48	GC06M079914	3.19424	https://www.genecards.org/cgi-bin/carddisp.pl?gene=ELOVL4
LOC126863256	BRD4-Independent Group 4 Enhancer GRCh37_chrX:48934848-48936047	Functional Element		3	GC0XP056236	3.19251	https://www.genecards.org/cgi-bin/carddisp.pl?gene=LOC126863256
ATL1	Atlastin GTPase 1	Protein Coding	Q8WXF7	45	GC14P050532	3.19024	https://www.genecards.org/cgi-bin/carddisp.pl?gene=ATL1
GRIN2C	Glutamate Ionotropic Receptor NMDA Type Subunit 2C	Protein Coding	Q14957	49	GC17M074842	3.17768	https://www.genecards.org/cgi-bin/carddisp.pl?gene=GRIN2C
TFAM	Transcription Factor A, Mitochondrial	Protein Coding	Q00059	47	GC10P058385	3.17638	https://www.genecards.org/cgi-bin/carddisp.pl?gene=TFAM
MYO15A	Myosin XVA	Protein Coding	Q9UKN7	40	GC17P018108	3.17638	https://www.genecards.org/cgi-bin/carddisp.pl?gene=MYO15A
CAPN8	Calpain 8	Protein Coding	A6NHC0	39	GC01M223538	3.17638	https://www.genecards.org/cgi-bin/carddisp.pl?gene=CAPN8
NTF3	Neurotrophin 3	Protein Coding	P20783	48	GC12P033693	3.17147	https://www.genecards.org/cgi-bin/carddisp.pl?gene=NTF3
FGF17	Fibroblast Growth Factor 17	Protein Coding	O60258	49	GC08P022050	3.15257	https://www.genecards.org/cgi-bin/carddisp.pl?gene=FGF17
NDUFS4	NADH:Ubiquinone Oxidoreductase Subunit S4	Protein Coding	O43181	46	GC05P053560	3.14406	https://www.genecards.org/cgi-bin/carddisp.pl?gene=NDUFS4
SPG11	SPG11 Vesicle Trafficking Associated, Spatacsin	Protein Coding	Q96JI7	44	GC15M044572	3.14398	https://www.genecards.org/cgi-bin/carddisp.pl?gene=SPG11
MIR548F4	MicroRNA 548f-4	RNA Gene		13	GC07M147378	3.14219	https://www.genecards.org/cgi-bin/carddisp.pl?gene=MIR548F4
NRXN2	Neurexin 2	Protein Coding	Q9P2S2	42	GC11M116819	3.14155	https://www.genecards.org/cgi-bin/carddisp.pl?gene=NRXN2
MIR155	MicroRNA 155	RNA Gene		22	GC21P025573	3.14116	https://www.genecards.org/cgi-bin/carddisp.pl?gene=MIR155
MCCC2	Methylcrotonyl-CoA Carboxylase Subunit 2	Protein Coding	Q9HCC0	47	GC05P075769	3.14011	https://www.genecards.org/cgi-bin/carddisp.pl?gene=MCCC2
RANBP2	RAN Binding Protein 2	Protein Coding	P49792	50	GC02P108719	3.13386	https://www.genecards.org/cgi-bin/carddisp.pl?gene=RANBP2
CERNA3	Competing Endogenous LncRNA 3 For MiR-645	RNA Gene		13	GC08P056096	3.13211	https://www.genecards.org/cgi-bin/carddisp.pl?gene=CERNA3
NDUFAF2	NADH:Ubiquinone Oxidoreductase Complex Assembly Factor 2	Protein Coding	Q8N183	45	GC05P060945	3.13105	https://www.genecards.org/cgi-bin/carddisp.pl?gene=NDUFAF2
HIF1A	Hypoxia Inducible Factor 1 Subunit Alpha	Protein Coding	Q16665	52	GC14P061695	3.11437	https://www.genecards.org/cgi-bin/carddisp.pl?gene=HIF1A
GJC2	Gap Junction Protein Gamma 2	Protein Coding	Q5T442	45	GC01P230600	3.11204	https://www.genecards.org/cgi-bin/carddisp.pl?gene=GJC2
RNASEH2C	Ribonuclease H2 Subunit C	Protein Coding	Q8TDP1	42	GC11M065714	3.11024	https://www.genecards.org/cgi-bin/carddisp.pl?gene=RNASEH2C
MIR139	MicroRNA 139	RNA Gene		22	GC11M072615	3.10412	https://www.genecards.org/cgi-bin/carddisp.pl?gene=MIR139
TUBG1	Tubulin Gamma 1	Protein Coding	P23258	52	GC17P042609	3.10394	https://www.genecards.org/cgi-bin/carddisp.pl?gene=TUBG1
TNF	Tumor Necrosis Factor	Protein Coding	P01375	55	GC06P118895	3.10217	https://www.genecards.org/cgi-bin/carddisp.pl?gene=TNF
VPS13A	Vacuolar Protein Sorting 13 Homolog A	Protein Coding	Q96RL7	46	GC09P077177	3.09879	https://www.genecards.org/cgi-bin/carddisp.pl?gene=VPS13A
PTPRD	Protein Tyrosine Phosphatase Receptor Type D	Protein Coding	P23468	48	GC09M008307	3.09813	https://www.genecards.org/cgi-bin/carddisp.pl?gene=PTPRD
UBR5	Ubiquitin Protein Ligase E3 Component N-Recognin 5	Protein Coding	O95071	44	GC08M102252	3.09714	https://www.genecards.org/cgi-bin/carddisp.pl?gene=UBR5
PACRG	Parkin Coregulated	Protein Coding	Q96M98	43	GC06P162727	3.09329	https://www.genecards.org/cgi-bin/carddisp.pl?gene=PACRG
TEKT3	Tektin 3	Protein Coding	Q9BXF9	42	GC17M015303	3.09329	https://www.genecards.org/cgi-bin/carddisp.pl?gene=TEKT3
TEKT1	Tektin 1	Protein Coding	Q969V4	41	GC17M006789	3.09329	https://www.genecards.org/cgi-bin/carddisp.pl?gene=TEKT1
CCDC90B	Coiled-Coil Domain Containing 90B	Protein Coding	Q9GZT6	40	GC11M083259	3.09329	https://www.genecards.org/cgi-bin/carddisp.pl?gene=CCDC90B
TEKT2	Tektin 2	Protein Coding	Q9UIF3	40	GC01P036084	3.09329	https://www.genecards.org/cgi-bin/carddisp.pl?gene=TEKT2
TEKT4	Tektin 4	Protein Coding	Q8WW24	40	GC02P094882	3.09329	https://www.genecards.org/cgi-bin/carddisp.pl?gene=TEKT4
TEKT5	Tektin 5	Protein Coding	Q96M29	40	GC16M010627	3.09329	https://www.genecards.org/cgi-bin/carddisp.pl?gene=TEKT5
TRAM2	Translocation Associated Membrane Protein 2	Protein Coding	Q15035	40	GC06M087634	3.09329	https://www.genecards.org/cgi-bin/carddisp.pl?gene=TRAM2
MEIS2	Meis Homeobox 2	Protein Coding	O14770	46	GC15M036889	3.09046	https://www.genecards.org/cgi-bin/carddisp.pl?gene=MEIS2
PTCD1	Pentatricopeptide Repeat Domain 1	Protein Coding	O75127	38	GC07M099847	3.08327	https://www.genecards.org/cgi-bin/carddisp.pl?gene=PTCD1
QDPR	Quinoid Dihydropteridine Reductase	Protein Coding	P09417	50	GC04M017460	3.07933	https://www.genecards.org/cgi-bin/carddisp.pl?gene=QDPR
BFIS4	Convulsions, Benign Familial Infantile, 4	Genetic Locus		2	GC01U904046	3.07764	https://www.genecards.org/cgi-bin/carddisp.pl?gene=BFIS4
LOC113788277	Sharpr-MPRA Regulatory Region 13802	Functional Element		2	GC08P037822	3.07739	https://www.genecards.org/cgi-bin/carddisp.pl?gene=LOC113788277
PAH	Phenylalanine Hydroxylase	Protein Coding	P00439	51	GC12M102836	3.07677	https://www.genecards.org/cgi-bin/carddisp.pl?gene=PAH
DOC2A	Double C2 Domain Alpha	Protein Coding	Q14183	42	GC16M042415	3.07214	https://www.genecards.org/cgi-bin/carddisp.pl?gene=DOC2A
MTARC2	Mitochondrial Amidoxime Reducing Component 2	Protein Coding	Q969Z3	39	GC01P220748	3.07076	https://www.genecards.org/cgi-bin/carddisp.pl?gene=MTARC2
CA4	Carbonic Anhydrase 4	Protein Coding	P22748	50	GC17P060149	3.06585	https://www.genecards.org/cgi-bin/carddisp.pl?gene=CA4
MTMR7	Myotubularin Related Protein 7	Protein Coding	Q9Y216	41	GC08M017296	3.06463	https://www.genecards.org/cgi-bin/carddisp.pl?gene=MTMR7
ADGRL3	Adhesion G Protein-Coupled Receptor L3	Protein Coding	Q9HAR2	42	GC04P061201	3.06431	https://www.genecards.org/cgi-bin/carddisp.pl?gene=ADGRL3
DNAJC6	DnaJ Heat Shock Protein Family (Hsp40) Member C6	Protein Coding	O75061	47	GC01P065248	3.0582	https://www.genecards.org/cgi-bin/carddisp.pl?gene=DNAJC6
ERG28	Ergosterol Biosynthesis 28 Homolog	Protein Coding	Q9UKR5	36	GC14M075650	3.05699	https://www.genecards.org/cgi-bin/carddisp.pl?gene=ERG28
ORC4	Origin Recognition Complex Subunit 4	Protein Coding	O43929	46	GC02M147930	3.05645	https://www.genecards.org/cgi-bin/carddisp.pl?gene=ORC4
VWA1	Von Willebrand Factor A Domain Containing 1	Protein Coding	Q6PCB0	42	GC01P001434	3.05611	https://www.genecards.org/cgi-bin/carddisp.pl?gene=VWA1
NOL3	Nucleolar Protein 3	Protein Coding	O60936	45	GC16P067366	3.05574	https://www.genecards.org/cgi-bin/carddisp.pl?gene=NOL3
MT-TV	Mitochondrially Encoded TRNA-Val (GUN)	RNA Gene		16	GCMTP001605	3.05344	https://www.genecards.org/cgi-bin/carddisp.pl?gene=MT-TV
LOC126861242	CDK7 Strongly-Dependent Group 2 Enhancer GRCh37_chr11:67379204-67380403	Functional Element		3	GC11P082798	3.04627	https://www.genecards.org/cgi-bin/carddisp.pl?gene=LOC126861242
TSPAN7	Tetraspanin 7	Protein Coding	P41732	48	GC0XP038561	3.04074	https://www.genecards.org/cgi-bin/carddisp.pl?gene=TSPAN7
TBCK	TBC1 Domain Containing Kinase	Protein Coding	Q8TEA7	43	GC04M106041	3.03869	https://www.genecards.org/cgi-bin/carddisp.pl?gene=TBCK
CDC16	Cell Division Cycle 16	Protein Coding	Q13042	44	GC13P114234	3.03759	https://www.genecards.org/cgi-bin/carddisp.pl?gene=CDC16
L2HGDH	L-2-Hydroxyglutarate Dehydrogenase	Protein Coding	Q9H9P8	44	GC14M050237	3.03404	https://www.genecards.org/cgi-bin/carddisp.pl?gene=L2HGDH
SOX5	SRY-Box Transcription Factor 5	Protein Coding	P35711	48	GC12M023529	3.03209	https://www.genecards.org/cgi-bin/carddisp.pl?gene=SOX5
CYC1	Cytochrome C1	Protein Coding	P08574	48	GC08P144095	3.03169	https://www.genecards.org/cgi-bin/carddisp.pl?gene=CYC1
SLC25A24	Solute Carrier Family 25 Member 24	Protein Coding	Q6NUK1	46	GC01M108134	3.03169	https://www.genecards.org/cgi-bin/carddisp.pl?gene=SLC25A24
RFX3	Regulatory Factor X3	Protein Coding	P48380	44	GC09M003214	3.03169	https://www.genecards.org/cgi-bin/carddisp.pl?gene=RFX3
TIMM17A	Translocase Of Inner Mitochondrial Membrane 17A	Protein Coding	Q99595	44	GC01P201955	3.03169	https://www.genecards.org/cgi-bin/carddisp.pl?gene=TIMM17A
PARD6G	Par-6 Family Cell Polarity Regulator Gamma	Protein Coding	Q9BYG4	41	GC18M080157	3.03169	https://www.genecards.org/cgi-bin/carddisp.pl?gene=PARD6G
COA3	Cytochrome C Oxidase Assembly Factor 3	Protein Coding	Q9Y2R0	38	GC17M042795	3.03169	https://www.genecards.org/cgi-bin/carddisp.pl?gene=COA3
GLIS1	GLIS Family Zinc Finger 1	Protein Coding	Q8NBF1	38	GC01M053507	3.03169	https://www.genecards.org/cgi-bin/carddisp.pl?gene=GLIS1
TRMT1	TRNA Methyltransferase 1	Protein Coding	Q9NXH9	45	GC19M013104	3.02185	https://www.genecards.org/cgi-bin/carddisp.pl?gene=TRMT1
NADK2	NAD Kinase 2, Mitochondrial	Protein Coding	Q4G0N4	41	GC05M036194	3.02053	https://www.genecards.org/cgi-bin/carddisp.pl?gene=NADK2
DIRAS1	DIRAS Family GTPase 1	Protein Coding	O95057	39	GC19M002714	3.01298	https://www.genecards.org/cgi-bin/carddisp.pl?gene=DIRAS1
KIF2A	Kinesin Family Member 2A	Protein Coding	O00139	47	GC05P062306	3.00001	https://www.genecards.org/cgi-bin/carddisp.pl?gene=KIF2A
LOC110806262	Solute Carrier Family 6 Member 4 Gene Promoter	Functional Element		3	GC17P030235	2.98726	https://www.genecards.org/cgi-bin/carddisp.pl?gene=LOC110806262
DIAPH3	Diaphanous Related Formin 3	Protein Coding	Q9NSV4	47	GC13M059665	2.98595	https://www.genecards.org/cgi-bin/carddisp.pl?gene=DIAPH3
PCYT2	Phosphate Cytidylyltransferase 2, Ethanolamine	Protein Coding	Q99447	47	GC17M081900	2.97776	https://www.genecards.org/cgi-bin/carddisp.pl?gene=PCYT2
HLA-DQB1	Major Histocompatibility Complex, Class II, DQ Beta 1	Protein Coding	P01920	46	GC06M087318	2.97184	https://www.genecards.org/cgi-bin/carddisp.pl?gene=HLA-DQB1
CSF1R	Colony Stimulating Factor 1 Receptor	Protein Coding	P07333	55	GC05M150053	2.96732	https://www.genecards.org/cgi-bin/carddisp.pl?gene=CSF1R
LOC126862230	P300/CBP Strongly-Dependent Group 1 Enhancer GRCh37_chr15:93523977-93525176	Functional Element		3	GC15P144482	2.96686	https://www.genecards.org/cgi-bin/carddisp.pl?gene=LOC126862230
MIR106A	MicroRNA 106a	RNA Gene		20	GC0XM134419	2.96642	https://www.genecards.org/cgi-bin/carddisp.pl?gene=MIR106A
LOC126862865	CDK7 Strongly-Dependent Group 2 Enhancer GRCh37_chr19:13385818-13387017	Functional Element		3	GC19P097998	2.96037	https://www.genecards.org/cgi-bin/carddisp.pl?gene=LOC126862865
DCDC2	Doublecortin Domain Containing 2	Protein Coding	Q9UHG0	42	GC06M024171	2.96032	https://www.genecards.org/cgi-bin/carddisp.pl?gene=DCDC2
BMERB1	BMERB Domain Containing 1	Protein Coding	Q96MC5	35	GC16P015434	2.95988	https://www.genecards.org/cgi-bin/carddisp.pl?gene=BMERB1
PQBP1	Polyglutamine Binding Protein 1	Protein Coding	O60828	43	GC0XP048890	2.95555	https://www.genecards.org/cgi-bin/carddisp.pl?gene=PQBP1
BTBD10	BTB Domain Containing 10	Protein Coding	Q9BSF8	40	GC11M013387	2.95262	https://www.genecards.org/cgi-bin/carddisp.pl?gene=BTBD10
KCTD20	Potassium Channel Tetramerization Domain Containing 20	Protein Coding	Q7Z5Y7	38	GC06P119059	2.95262	https://www.genecards.org/cgi-bin/carddisp.pl?gene=KCTD20
JPH3	Junctophilin 3	Protein Coding	Q8WXH2	45	GC16P087601	2.94877	https://www.genecards.org/cgi-bin/carddisp.pl?gene=JPH3
SLC6A13	Solute Carrier Family 6 Member 13	Protein Coding	Q9NSD5	45	GC12M000200	2.94373	https://www.genecards.org/cgi-bin/carddisp.pl?gene=SLC6A13
PTPN23	Protein Tyrosine Phosphatase Non-Receptor Type 23	Protein Coding	Q9H3S7	45	GC03P054856	2.94181	https://www.genecards.org/cgi-bin/carddisp.pl?gene=PTPN23
STK39	Serine/Threonine Kinase 39	Protein Coding	Q9UEW8	47	GC02M167954	2.93961	https://www.genecards.org/cgi-bin/carddisp.pl?gene=STK39
FOXRED1	FAD Dependent Oxidoreductase Domain Containing 1	Protein Coding	Q96CU9	44	GC11P126269	2.9364	https://www.genecards.org/cgi-bin/carddisp.pl?gene=FOXRED1
ALG1	ALG1 Chitobiosyldiphosphodolichol Beta-Mannosyltransferase	Protein Coding	Q9BT22	49	GC16P005033	2.93159	https://www.genecards.org/cgi-bin/carddisp.pl?gene=ALG1
LOC108663996	TATA-Box Binding Protein Repeat Instability Region	Functional Element		4	GC06P170561	2.93134	https://www.genecards.org/cgi-bin/carddisp.pl?gene=LOC108663996
VAMP2	Vesicle Associated Membrane Protein 2	Protein Coding	P63027	48	GC17M015413	2.93017	https://www.genecards.org/cgi-bin/carddisp.pl?gene=VAMP2
TAP1	Transporter 1, ATP Binding Cassette Subfamily B Member	Protein Coding	Q03518	52	GC06M087326	2.92711	https://www.genecards.org/cgi-bin/carddisp.pl?gene=TAP1
HLA-DRB1	Major Histocompatibility Complex, Class II, DR Beta 1	Protein Coding	P01911	50	GC06M087309	2.92646	https://www.genecards.org/cgi-bin/carddisp.pl?gene=HLA-DRB1
IL1A	Interleukin 1 Alpha	Protein Coding	P01583	49	GC02M112773	2.92406	https://www.genecards.org/cgi-bin/carddisp.pl?gene=IL1A
ARHGAP31	Rho GTPase Activating Protein 31	Protein Coding	Q2M1Z3	45	GC03P119294	2.92257	https://www.genecards.org/cgi-bin/carddisp.pl?gene=ARHGAP31
KCNN3	Potassium Calcium-Activated Channel Subfamily N Member 3	Protein Coding	Q9UGI6	47	GC01M154697	2.92211	https://www.genecards.org/cgi-bin/carddisp.pl?gene=KCNN3
AP4E1	Adaptor Related Protein Complex 4 Subunit Epsilon 1	Protein Coding	Q9UPM8	39	GC15P061553	2.92126	https://www.genecards.org/cgi-bin/carddisp.pl?gene=AP4E1
GNAI1	G Protein Subunit Alpha I1	Protein Coding	P63096	51	GC07P082939	2.91122	https://www.genecards.org/cgi-bin/carddisp.pl?gene=GNAI1
GRIN3A	Glutamate Ionotropic Receptor NMDA Type Subunit 3A	Protein Coding	Q8TCU5	41	GC09M101569	2.91113	https://www.genecards.org/cgi-bin/carddisp.pl?gene=GRIN3A
CAV3	Caveolin 3	Protein Coding	P56539	46	GC03P008733	2.90916	https://www.genecards.org/cgi-bin/carddisp.pl?gene=CAV3
HP	Haptoglobin	Protein Coding	P00738	49	GC16P074037	2.90796	https://www.genecards.org/cgi-bin/carddisp.pl?gene=HP
TUBGCP6	Tubulin Gamma Complex Component 6	Protein Coding	Q96RT7	45	GC22M050217	2.90326	https://www.genecards.org/cgi-bin/carddisp.pl?gene=TUBGCP6
MIR134	MicroRNA 134	RNA Gene		20	GC14P114439	2.90217	https://www.genecards.org/cgi-bin/carddisp.pl?gene=MIR134
KPNA7	Karyopherin Subunit Alpha 7	Protein Coding	A9QM74	35	GC07M099173	2.89895	https://www.genecards.org/cgi-bin/carddisp.pl?gene=KPNA7
EBF3	EBF Transcription Factor 3	Protein Coding	Q9H4W6	43	GC10M129835	2.89841	https://www.genecards.org/cgi-bin/carddisp.pl?gene=EBF3
ZNF526	Zinc Finger Protein 526	Protein Coding	Q8TF50	40	GC19P042220	2.89614	https://www.genecards.org/cgi-bin/carddisp.pl?gene=ZNF526
NRG1	Neuregulin 1	Protein Coding	Q02297	52	GC08P031639	2.88984	https://www.genecards.org/cgi-bin/carddisp.pl?gene=NRG1
TRAM1	Translocation Associated Membrane Protein 1	Protein Coding	Q15629	44	GC08M070573	2.88904	https://www.genecards.org/cgi-bin/carddisp.pl?gene=TRAM1
CGGBP1	CGG Triplet Repeat Binding Protein 1	Protein Coding	Q9UFW8	38	GC03M088051	2.88904	https://www.genecards.org/cgi-bin/carddisp.pl?gene=CGGBP1
ARHGEF15	Rho Guanine Nucleotide Exchange Factor 15	Protein Coding	O94989	40	GC17P008310	2.88171	https://www.genecards.org/cgi-bin/carddisp.pl?gene=ARHGEF15
SYP	Synaptophysin	Protein Coding	P08247	50	GC0XM049187	2.87886	https://www.genecards.org/cgi-bin/carddisp.pl?gene=SYP
MTHFD1	Methylenetetrahydrofolate Dehydrogenase, Cyclohydrolase And Formyltetrahydrofolate Synthetase 1	Protein Coding	P11586	48	GC14P064388	2.8775	https://www.genecards.org/cgi-bin/carddisp.pl?gene=MTHFD1
DCDC1	Doublecortin Domain Containing 1	Protein Coding	M0R2J8	34	GC11M030851	2.8771	https://www.genecards.org/cgi-bin/carddisp.pl?gene=DCDC1
CACNA1D	Calcium Voltage-Gated Channel Subunit Alpha1 D	Protein Coding	Q01668	51	GC03P053328	2.87625	https://www.genecards.org/cgi-bin/carddisp.pl?gene=CACNA1D
MAEA	Macrophage Erythroblast Attacher, E3 Ubiquitin Ligase	Protein Coding	Q7L5Y9	42	GC04P001289	2.87485	https://www.genecards.org/cgi-bin/carddisp.pl?gene=MAEA
PICK1	Protein Interacting With PRKCA 1	Protein Coding	Q9NRD5	46	GC22P038056	2.87417	https://www.genecards.org/cgi-bin/carddisp.pl?gene=PICK1
SHANK2	SH3 And Multiple Ankyrin Repeat Domains 2	Protein Coding	Q9UPX8	45	GC11M070467	2.87319	https://www.genecards.org/cgi-bin/carddisp.pl?gene=SHANK2
LOC126862363	BRD4-Independent Group 4 Enhancer GRCh37_chr16:58751959-58753158	Functional Element		3	GC16P058718	2.87274	https://www.genecards.org/cgi-bin/carddisp.pl?gene=LOC126862363
PFKL	Phosphofructokinase, Liver Type	Protein Coding	P17858	48	GC21P044300	2.87207	https://www.genecards.org/cgi-bin/carddisp.pl?gene=PFKL
TP53	Tumor Protein P53	Protein Coding	P04637	57	GC17M007661	2.86433	https://www.genecards.org/cgi-bin/carddisp.pl?gene=TP53
CREBBP	CREB Binding Protein	Protein Coding	Q92793	57	GC16M014250	2.86099	https://www.genecards.org/cgi-bin/carddisp.pl?gene=CREBBP
OFD1	OFD1 Centriole And Centriolar Satellite Protein	Protein Coding	O75665	46	GC0XP013714	2.86067	https://www.genecards.org/cgi-bin/carddisp.pl?gene=OFD1
EPO	Erythropoietin	Protein Coding	P01588	46	GC07P100720	2.85985	https://www.genecards.org/cgi-bin/carddisp.pl?gene=EPO
STK11	Serine/Threonine Kinase 11	Protein Coding	Q15831	54	GC19P001177	2.84683	https://www.genecards.org/cgi-bin/carddisp.pl?gene=STK11
ADAM28	ADAM Metallopeptidase Domain 28	Protein Coding	Q9UKQ2	45	GC08P024294	2.84568	https://www.genecards.org/cgi-bin/carddisp.pl?gene=ADAM28
ADAM11	ADAM Metallopeptidase Domain 11	Protein Coding	O75078	44	GC17P093721	2.84568	https://www.genecards.org/cgi-bin/carddisp.pl?gene=ADAM11
LRFN1	Leucine Rich Repeat And Fibronectin Type III Domain Containing 1	Protein Coding	Q9P244	41	GC19M085520	2.84568	https://www.genecards.org/cgi-bin/carddisp.pl?gene=LRFN1
UNC13A	Unc-13 Homolog A	Protein Coding	Q9UPW8	44	GC19M017653	2.84516	https://www.genecards.org/cgi-bin/carddisp.pl?gene=UNC13A
MFSD2A	MFSD2 Lysolipid Transporter A, Lysophospholipid	Protein Coding	Q8NA29	45	GC01P039955	2.84454	https://www.genecards.org/cgi-bin/carddisp.pl?gene=MFSD2A
NDUFB9	NADH:Ubiquinone Oxidoreductase Subunit B9	Protein Coding	Q9Y6M9	47	GC08P124539	2.84103	https://www.genecards.org/cgi-bin/carddisp.pl?gene=NDUFB9
PGR-AS1	PGR Antisense RNA 1	RNA Gene		11	GC11P101131	2.83911	https://www.genecards.org/cgi-bin/carddisp.pl?gene=PGR-AS1
PRKD1	Protein Kinase D1	Protein Coding	Q15139	52	GC14M029576	2.83285	https://www.genecards.org/cgi-bin/carddisp.pl?gene=PRKD1
ATP13A4	ATPase 13A4	Protein Coding	Q4VNC1	39	GC03M193401	2.83113	https://www.genecards.org/cgi-bin/carddisp.pl?gene=ATP13A4
CMIP	C-Maf Inducing Protein	Protein Coding	Q8IY22	39	GC16P081445	2.83113	https://www.genecards.org/cgi-bin/carddisp.pl?gene=CMIP
IMMP1L	Inner Mitochondrial Membrane Peptidase Subunit 1	Protein Coding	Q96LU5	39	GC11M031432	2.83113	https://www.genecards.org/cgi-bin/carddisp.pl?gene=IMMP1L
DNAJC24	DnaJ Heat Shock Protein Family (Hsp40) Member C24	Protein Coding	Q6P3W2	36	GC11P031369	2.83113	https://www.genecards.org/cgi-bin/carddisp.pl?gene=DNAJC24
ALDH3A2	Aldehyde Dehydrogenase 3 Family Member A2	Protein Coding	P51648	50	GC17P019648	2.82934	https://www.genecards.org/cgi-bin/carddisp.pl?gene=ALDH3A2
ELP3	Elongator Acetyltransferase Complex Subunit 3	Protein Coding	Q9H9T3	44	GC08P028089	2.82791	https://www.genecards.org/cgi-bin/carddisp.pl?gene=ELP3
ELP5	Elongator Acetyltransferase Complex Subunit 5	Protein Coding	Q8TE02	38	GC17P007251	2.82791	https://www.genecards.org/cgi-bin/carddisp.pl?gene=ELP5
URM1	Ubiquitin Related Modifier 1	Protein Coding	Q9BTM9	37	GC09P128371	2.82791	https://www.genecards.org/cgi-bin/carddisp.pl?gene=URM1
ELP6	Elongator Acetyltransferase Complex Subunit 6	Protein Coding	Q0PNE2	36	GC03M047495	2.82791	https://www.genecards.org/cgi-bin/carddisp.pl?gene=ELP6
TBL1X	Transducin Beta Like 1 X-Linked	Protein Coding	O60907	43	GC0XP009463	2.8274	https://www.genecards.org/cgi-bin/carddisp.pl?gene=TBL1X
TMX2	Thioredoxin Related Transmembrane Protein 2	Protein Coding	Q9Y320	42	GC11P058441	2.82287	https://www.genecards.org/cgi-bin/carddisp.pl?gene=TMX2
NPC1	NPC Intracellular Cholesterol Transporter 1	Protein Coding	O15118	53	GC18M023506	2.82154	https://www.genecards.org/cgi-bin/carddisp.pl?gene=NPC1
SOX10	SRY-Box Transcription Factor 10	Protein Coding	P56693	49	GC22M074371	2.81349	https://www.genecards.org/cgi-bin/carddisp.pl?gene=SOX10
PIGH	Phosphatidylinositol Glycan Anchor Biosynthesis Class H	Protein Coding	Q14442	42	GC14M067581	2.80004	https://www.genecards.org/cgi-bin/carddisp.pl?gene=PIGH
DHTKD1	Dehydrogenase E1 And Transketolase Domain Containing 1	Protein Coding	Q96HY7	45	GC10P012068	2.79851	https://www.genecards.org/cgi-bin/carddisp.pl?gene=DHTKD1
POGZ	Pogo Transposable Element Derived With ZNF Domain	Protein Coding	Q7Z3K3	45	GC01M151402	2.79534	https://www.genecards.org/cgi-bin/carddisp.pl?gene=POGZ
KIAA0319	KIAA0319	Protein Coding	Q5VV43	42	GC06M024544	2.79237	https://www.genecards.org/cgi-bin/carddisp.pl?gene=KIAA0319
DNAAF4	Dynein Axonemal Assembly Factor 4	Protein Coding	Q8WXU2	41	GC15M141524	2.79237	https://www.genecards.org/cgi-bin/carddisp.pl?gene=DNAAF4
HMGB1	High Mobility Group Box 1	Protein Coding	P09429	52	GC13M030456	2.79086	https://www.genecards.org/cgi-bin/carddisp.pl?gene=HMGB1
NOTCH3	Notch Receptor 3	Protein Coding	Q9UM47	54	GC19M015159	2.78264	https://www.genecards.org/cgi-bin/carddisp.pl?gene=NOTCH3
GJB2	Gap Junction Protein Beta 2	Protein Coding	P29033	49	GC13M020187	2.782	https://www.genecards.org/cgi-bin/carddisp.pl?gene=GJB2
CHRNA1	Cholinergic Receptor Nicotinic Alpha 1 Subunit	Protein Coding	P02708	50	GC02M174747	2.78027	https://www.genecards.org/cgi-bin/carddisp.pl?gene=CHRNA1
LOC113960611	Sharpr-MPRA Regulatory Region 3425	Functional Element		4	GC20P046057	2.77704	https://www.genecards.org/cgi-bin/carddisp.pl?gene=LOC113960611
UFM1	Ubiquitin Fold Modifier 1	Protein Coding	P61960	45	GC13P038349	2.77096	https://www.genecards.org/cgi-bin/carddisp.pl?gene=UFM1
SERPINA5	Serpin Family A Member 5	Protein Coding	P05154	48	GC14P094563	2.76944	https://www.genecards.org/cgi-bin/carddisp.pl?gene=SERPINA5
ACSBG1	Acyl-CoA Synthetase Bubblegum Family Member 1	Protein Coding	Q96GR2	44	GC15M078167	2.76944	https://www.genecards.org/cgi-bin/carddisp.pl?gene=ACSBG1
DCC	DCC Netrin 1 Receptor	Protein Coding	P43146	50	GC18P052340	2.76841	https://www.genecards.org/cgi-bin/carddisp.pl?gene=DCC
FANCL	FA Complementation Group L	Protein Coding	Q9NW38	50	GC02M058127	2.76725	https://www.genecards.org/cgi-bin/carddisp.pl?gene=FANCL
MIR451A	MicroRNA 451a	RNA Gene		19	GC17M028861	2.75417	https://www.genecards.org/cgi-bin/carddisp.pl?gene=MIR451A
RNASEH2B-AS1	RNASEH2B Antisense RNA 1	RNA Gene		18	GC13M050876	2.7518	https://www.genecards.org/cgi-bin/carddisp.pl?gene=RNASEH2B-AS1
PSEN1	Presenilin 1	Protein Coding	P49768	55	GC14P073136	2.74204	https://www.genecards.org/cgi-bin/carddisp.pl?gene=PSEN1
NUTM2B-AS1	NUTM2B Antisense RNA 1	RNA Gene		19	GC10M083144	2.73241	https://www.genecards.org/cgi-bin/carddisp.pl?gene=NUTM2B-AS1
NPTXR	Neuronal Pentraxin Receptor	Protein Coding	O95502	44	GC22M038818	2.72862	https://www.genecards.org/cgi-bin/carddisp.pl?gene=NPTXR
LY6D	Lymphocyte Antigen 6 Family Member D	Protein Coding	Q14210	40	GC08M142784	2.72862	https://www.genecards.org/cgi-bin/carddisp.pl?gene=LY6D
SHROOM3	Shroom Family Member 3	Protein Coding	Q8TF72	40	GC04P076435	2.72862	https://www.genecards.org/cgi-bin/carddisp.pl?gene=SHROOM3
HAGLR	HOXD Antisense Growth-Associated Long Non-Coding RNA	RNA Gene		19	GC02M176172	2.72862	https://www.genecards.org/cgi-bin/carddisp.pl?gene=HAGLR
DHFR	Dihydrofolate Reductase	Protein Coding	P00374	52	GC05M080626	2.72771	https://www.genecards.org/cgi-bin/carddisp.pl?gene=DHFR
DPYD-AS1	DPYD Antisense RNA 1	RNA Gene		18	GC01P097095	2.72416	https://www.genecards.org/cgi-bin/carddisp.pl?gene=DPYD-AS1
MC4R	Melanocortin 4 Receptor	Protein Coding	P32245	50	GC18M060371	2.72045	https://www.genecards.org/cgi-bin/carddisp.pl?gene=MC4R
SLC25A4	Solute Carrier Family 25 Member 4	Protein Coding	P12235	52	GC04P185143	2.7175	https://www.genecards.org/cgi-bin/carddisp.pl?gene=SLC25A4
ZFYVE26	Zinc Finger FYVE-Type Containing 26	Protein Coding	Q68DK2	43	GC14M067727	2.7132	https://www.genecards.org/cgi-bin/carddisp.pl?gene=ZFYVE26
ASS1	Argininosuccinate Synthase 1	Protein Coding	P00966	53	GC09P130444	2.71174	https://www.genecards.org/cgi-bin/carddisp.pl?gene=ASS1
MCM5	Minichromosome Maintenance Complex Component 5	Protein Coding	P33992	49	GC22P035400	2.70915	https://www.genecards.org/cgi-bin/carddisp.pl?gene=MCM5
ABCD4	ATP Binding Cassette Subfamily D Member 4	Protein Coding	O14678	46	GC14M074285	2.70915	https://www.genecards.org/cgi-bin/carddisp.pl?gene=ABCD4
ATP2C2	ATPase Secretory Pathway Ca2+ Transporting 2	Protein Coding	O75185	45	GC16P084368	2.70915	https://www.genecards.org/cgi-bin/carddisp.pl?gene=ATP2C2
ARHGAP15	Rho GTPase Activating Protein 15	Protein Coding	Q53QZ3	44	GC02P143091	2.70915	https://www.genecards.org/cgi-bin/carddisp.pl?gene=ARHGAP15
CEBPD	CCAAT Enhancer Binding Protein Delta	Protein Coding	P49716	44	GC08M047759	2.70915	https://www.genecards.org/cgi-bin/carddisp.pl?gene=CEBPD
RBFOX2	RNA Binding Fox-1 Homolog 2	Protein Coding	O43251	44	GC22M035738	2.70915	https://www.genecards.org/cgi-bin/carddisp.pl?gene=RBFOX2
CDH9	Cadherin 9	Protein Coding	Q9ULB4	43	GC05M026916	2.70915	https://www.genecards.org/cgi-bin/carddisp.pl?gene=CDH9
DTNB	Dystrobrevin Beta	Protein Coding	O60941	42	GC02M025378	2.70915	https://www.genecards.org/cgi-bin/carddisp.pl?gene=DTNB
QTRT1	Queuine TRNA-Ribosyltransferase Catalytic Subunit 1	Protein Coding	Q9BXR0	42	GC19P010701	2.70915	https://www.genecards.org/cgi-bin/carddisp.pl?gene=QTRT1
SLC25A31	Solute Carrier Family 25 Member 31	Protein Coding	Q9H0C2	42	GC04P127730	2.70915	https://www.genecards.org/cgi-bin/carddisp.pl?gene=SLC25A31
GTDC1	Glycosyltransferase Like Domain Containing 1	Protein Coding	Q4AE62	40	GC02M143938	2.70915	https://www.genecards.org/cgi-bin/carddisp.pl?gene=GTDC1
MDGA2	MAM Domain Containing Glycosylphosphatidylinositol Anchor 2	Protein Coding	Q7Z553	40	GC14M046839	2.70915	https://www.genecards.org/cgi-bin/carddisp.pl?gene=MDGA2
SLC22A14	Solute Carrier Family 22 Member 14	Protein Coding	Q9Y267	40	GC03P038281	2.70915	https://www.genecards.org/cgi-bin/carddisp.pl?gene=SLC22A14
CTU1	Cytosolic Thiouridylase Subunit 1	Protein Coding	Q7Z7A3	39	GC19M051097	2.70915	https://www.genecards.org/cgi-bin/carddisp.pl?gene=CTU1
OR11A1	Olfactory Receptor Family 11 Subfamily A Member 1	Protein Coding	Q9GZK7	39	GC06M029425	2.70915	https://www.genecards.org/cgi-bin/carddisp.pl?gene=OR11A1
CCDC136	Coiled-Coil Domain Containing 136	Protein Coding	Q96JN2	38	GC07P134469	2.70915	https://www.genecards.org/cgi-bin/carddisp.pl?gene=CCDC136
NOP9	NOP9 Nucleolar Protein	Protein Coding	Q86U38	38	GC14P041768	2.70915	https://www.genecards.org/cgi-bin/carddisp.pl?gene=NOP9
YPEL1	Yippee Like 1	Protein Coding	O60688	38	GC22M021697	2.70915	https://www.genecards.org/cgi-bin/carddisp.pl?gene=YPEL1
CCDC148	Coiled-Coil Domain Containing 148	Protein Coding	Q8NFR7	36	GC02M158171	2.70915	https://www.genecards.org/cgi-bin/carddisp.pl?gene=CCDC148
DPH3	Diphthamide Biosynthesis 3	Protein Coding	Q96FX2	36	GC03M016257	2.70915	https://www.genecards.org/cgi-bin/carddisp.pl?gene=DPH3
GPRIN2	G Protein Regulated Inducer Of Neurite Outgrowth 2	Protein Coding	O60269	36	GC10M047388	2.70915	https://www.genecards.org/cgi-bin/carddisp.pl?gene=GPRIN2
ZNF221	Zinc Finger Protein 221	Protein Coding	Q9UK13	36	GC19P043951	2.70915	https://www.genecards.org/cgi-bin/carddisp.pl?gene=ZNF221
LUZP4	Leucine Zipper Protein 4	Protein Coding	Q9P127	35	GC0XP115289	2.70915	https://www.genecards.org/cgi-bin/carddisp.pl?gene=LUZP4
DGAT2L6	Diacylglycerol O-Acyltransferase 2 Like 6	Protein Coding	Q6ZPD8	34	GC0XP070177	2.70915	https://www.genecards.org/cgi-bin/carddisp.pl?gene=DGAT2L6
OR52B2	Olfactory Receptor Family 52 Subfamily B Member 2	Protein Coding	Q96RD2	34	GC11M006169	2.70915	https://www.genecards.org/cgi-bin/carddisp.pl?gene=OR52B2
OR5K1	Olfactory Receptor Family 5 Subfamily K Member 1	Protein Coding	Q8NHB7	32	GC03P098469	2.70915	https://www.genecards.org/cgi-bin/carddisp.pl?gene=OR5K1
OR6P1	Olfactory Receptor Family 6 Subfamily P Member 1	Protein Coding	Q8NGX9	31	GC01M158560	2.70915	https://www.genecards.org/cgi-bin/carddisp.pl?gene=OR6P1
C2orf27A	Chromosome 2 Open Reading Frame 27A	RNA Gene	P0DPF5	26	GC02P140623	2.70915	https://www.genecards.org/cgi-bin/carddisp.pl?gene=C2orf27A
DLEU1-AS1	DLEU1 Antisense RNA 1	RNA Gene		16	GC13M050520	2.70915	https://www.genecards.org/cgi-bin/carddisp.pl?gene=DLEU1-AS1
MIR3912	MicroRNA 3912	RNA Gene		15	GC05M171386	2.70915	https://www.genecards.org/cgi-bin/carddisp.pl?gene=MIR3912
KARS1	Lysyl-TRNA Synthetase 1	Protein Coding	Q15046	49	GC16M075947	2.70867	https://www.genecards.org/cgi-bin/carddisp.pl?gene=KARS1
PMS1	PMS1 Homolog 1, Mismatch Repair System Component	Protein Coding	P54277	45	GC02P189784	2.70231	https://www.genecards.org/cgi-bin/carddisp.pl?gene=PMS1
SUCLA2	Succinate-CoA Ligase ADP-Forming Subunit Beta	Protein Coding	Q9P2R7	50	GC13M047745	2.7021	https://www.genecards.org/cgi-bin/carddisp.pl?gene=SUCLA2
PPP2CA	Protein Phosphatase 2 Catalytic Subunit Alpha	Protein Coding	P67775	53	GC05M134194	2.70174	https://www.genecards.org/cgi-bin/carddisp.pl?gene=PPP2CA
LOC126861638	MED14-Independent Group 3 Enhancer GRCh37_chr12:110782389-110783588	Functional Element		3	GC12P110344	2.7006	https://www.genecards.org/cgi-bin/carddisp.pl?gene=LOC126861638
SLC4A10	Solute Carrier Family 4 Member 10	Protein Coding	Q6U841	45	GC02P161425	2.69657	https://www.genecards.org/cgi-bin/carddisp.pl?gene=SLC4A10
CIZ1	CDKN1A Interacting Zinc Finger Protein 1	Protein Coding	Q9ULV3	41	GC09M129142	2.69589	https://www.genecards.org/cgi-bin/carddisp.pl?gene=CIZ1
COQ2	Coenzyme Q2, Polyprenyltransferase	Protein Coding	Q96H96	45	GC04M083261	2.69465	https://www.genecards.org/cgi-bin/carddisp.pl?gene=COQ2
MMP8	Matrix Metallopeptidase 8	Protein Coding	P22894	51	GC11M117616	2.6941	https://www.genecards.org/cgi-bin/carddisp.pl?gene=MMP8
TACR3	Tachykinin Receptor 3	Protein Coding	P29371	53	GC04M103586	2.69272	https://www.genecards.org/cgi-bin/carddisp.pl?gene=TACR3
KMT5B	Lysine Methyltransferase 5B	Protein Coding	Q4FZB7	44	GC11M117025	2.69272	https://www.genecards.org/cgi-bin/carddisp.pl?gene=KMT5B
TCF20	Transcription Factor 20	Protein Coding	Q9UGU0	41	GC22M042160	2.69272	https://www.genecards.org/cgi-bin/carddisp.pl?gene=TCF20
MDH2	Malate Dehydrogenase 2	Protein Coding	P40926	51	GC07P076048	2.6917	https://www.genecards.org/cgi-bin/carddisp.pl?gene=MDH2
APTX	Aprataxin	Protein Coding	Q7Z2E3	47	GC09M032886	2.68931	https://www.genecards.org/cgi-bin/carddisp.pl?gene=APTX
CASD1	CAS1 Domain Containing 1	Protein Coding	Q96PB1	40	GC07P094509	2.68446	https://www.genecards.org/cgi-bin/carddisp.pl?gene=CASD1
VDR	Vitamin D Receptor	Protein Coding	P11473	53	GC12M047841	2.67644	https://www.genecards.org/cgi-bin/carddisp.pl?gene=VDR
KYNU	Kynureninase	Protein Coding	Q16719	52	GC02P142877	2.67631	https://www.genecards.org/cgi-bin/carddisp.pl?gene=KYNU
SERPINA3	Serpin Family A Member 3	Protein Coding	P01011	47	GC14P094612	2.67593	https://www.genecards.org/cgi-bin/carddisp.pl?gene=SERPINA3
NCAM2	Neural Cell Adhesion Molecule 2	Protein Coding	O15394	44	GC21P020998	2.67593	https://www.genecards.org/cgi-bin/carddisp.pl?gene=NCAM2
LOC126859565	CDK7 Strongly-Dependent Group 2 Enhancer GRCh37_chr6:5368745-5369944	Functional Element		3	GC06P005749	2.66917	https://www.genecards.org/cgi-bin/carddisp.pl?gene=LOC126859565
RNF135	Ring Finger Protein 135	Protein Coding	Q8IUD6	44	GC17P030958	2.66672	https://www.genecards.org/cgi-bin/carddisp.pl?gene=RNF135
ZNF135	Zinc Finger Protein 135	Protein Coding	P52742	36	GC19P058059	2.66609	https://www.genecards.org/cgi-bin/carddisp.pl?gene=ZNF135
UGT1A1	UDP Glucuronosyltransferase Family 1 Member A1	Protein Coding	P22309	54	GC02P233760	2.66563	https://www.genecards.org/cgi-bin/carddisp.pl?gene=UGT1A1
RAB39B	RAB39B, Member RAS Oncogene Family	Protein Coding	Q96DA2	42	GC0XM155259	2.66107	https://www.genecards.org/cgi-bin/carddisp.pl?gene=RAB39B
HLA-DQA1	Major Histocompatibility Complex, Class II, DQ Alpha 1	Protein Coding	P01909	46	GC06P118943	2.66036	https://www.genecards.org/cgi-bin/carddisp.pl?gene=HLA-DQA1
KATNB1	Katanin Regulatory Subunit B1	Protein Coding	Q9BVA0	45	GC16P057735	2.65965	https://www.genecards.org/cgi-bin/carddisp.pl?gene=KATNB1
FA2H	Fatty Acid 2-Hydroxylase	Protein Coding	Q7L5A8	48	GC16M074712	2.65683	https://www.genecards.org/cgi-bin/carddisp.pl?gene=FA2H
MIR211	MicroRNA 211	RNA Gene		22	GC15M031065	2.65619	https://www.genecards.org/cgi-bin/carddisp.pl?gene=MIR211
CD79A	CD79a Molecule	Protein Coding	P11912	51	GC19P041877	2.6552	https://www.genecards.org/cgi-bin/carddisp.pl?gene=CD79A
DHX37	DEAH-Box Helicase 37	Protein Coding	Q8IY37	41	GC12M124946	2.65395	https://www.genecards.org/cgi-bin/carddisp.pl?gene=DHX37
MEAK7	MTOR Associated Protein, Eak-7 Homolog	Protein Coding	Q6P9B6	36	GC16M084476	2.64858	https://www.genecards.org/cgi-bin/carddisp.pl?gene=MEAK7
GSTM1	Glutathione S-Transferase Mu 1	Protein Coding	P09488	46	GC01P109687	2.6391	https://www.genecards.org/cgi-bin/carddisp.pl?gene=GSTM1
TLNRD1	Talin Rod Domain Containing 1	Protein Coding	Q9H1K6	34	GC15P143159	2.63735	https://www.genecards.org/cgi-bin/carddisp.pl?gene=TLNRD1
ADNP	Activity Dependent Neuroprotector Homeobox	Protein Coding	Q9H2P0	47	GC20M050888	2.63558	https://www.genecards.org/cgi-bin/carddisp.pl?gene=ADNP
SLC9A1	Solute Carrier Family 9 Member A1	Protein Coding	P19634	53	GC01M030165	2.63413	https://www.genecards.org/cgi-bin/carddisp.pl?gene=SLC9A1
OGDHL	Oxoglutarate Dehydrogenase L	Protein Coding	Q9ULD0	45	GC10M049734	2.6333	https://www.genecards.org/cgi-bin/carddisp.pl?gene=OGDHL
LOC108228208	7q11.23 Proximal Recombination Region	Functional Element		3	GC07P075442	2.62706	https://www.genecards.org/cgi-bin/carddisp.pl?gene=LOC108228208
LOC108228209	7q11.23 Distal Recombination Region	Functional Element		3	GC07P076626	2.62706	https://www.genecards.org/cgi-bin/carddisp.pl?gene=LOC108228209
GNB5	G Protein Subunit Beta 5	Protein Coding	O14775	48	GC15M141578	2.62578	https://www.genecards.org/cgi-bin/carddisp.pl?gene=GNB5
CTSL	Cathepsin L	Protein Coding	P07711	51	GC09P087725	2.62475	https://www.genecards.org/cgi-bin/carddisp.pl?gene=CTSL
ADAR	Adenosine Deaminase RNA Specific	Protein Coding	P55265	49	GC01M158791	2.61679	https://www.genecards.org/cgi-bin/carddisp.pl?gene=ADAR
UGT1A6	UDP Glucuronosyltransferase Family 1 Member A6	Protein Coding	P19224	46	GC02P233691	2.61469	https://www.genecards.org/cgi-bin/carddisp.pl?gene=UGT1A6
PI4KA	Phosphatidylinositol 4-Kinase Alpha	Protein Coding	P42356	52	GC22M020707	2.61352	https://www.genecards.org/cgi-bin/carddisp.pl?gene=PI4KA
PTCHD1	Patched Domain Containing 1	Protein Coding	Q96NR3	39	GC0XP023334	2.60765	https://www.genecards.org/cgi-bin/carddisp.pl?gene=PTCHD1
RAB11B	RAB11B, Member RAS Oncogene Family	Protein Coding	Q15907	46	GC19P095110	2.60606	https://www.genecards.org/cgi-bin/carddisp.pl?gene=RAB11B
ATAD1	ATPase Family AAA Domain Containing 1	Protein Coding	Q8NBU5	44	GC10M087751	2.60592	https://www.genecards.org/cgi-bin/carddisp.pl?gene=ATAD1
TREX1	Three Prime Repair Exonuclease 1	Protein Coding	Q9NSU2	46	GC03P054922	2.6048	https://www.genecards.org/cgi-bin/carddisp.pl?gene=TREX1
TRA-TGC7-1	TRNA-Ala (Anticodon TGC) 7-1	RNA Gene		10	GC06M087020	2.60418	https://www.genecards.org/cgi-bin/carddisp.pl?gene=TRA-TGC7-1
EIF2B5	Eukaryotic Translation Initiation Factor 2B Subunit Epsilon	Protein Coding	Q13144	46	GC03P184135	2.60245	https://www.genecards.org/cgi-bin/carddisp.pl?gene=EIF2B5
EDAR	Ectodysplasin A Receptor	Protein Coding	Q9UNE0	45	GC02M108894	2.6014	https://www.genecards.org/cgi-bin/carddisp.pl?gene=EDAR
EPC2	Enhancer Of Polycomb Homolog 2	Protein Coding	Q52LR7	38	GC02P148644	2.60121	https://www.genecards.org/cgi-bin/carddisp.pl?gene=EPC2
SMC3	Structural Maintenance Of Chromosomes 3	Protein Coding	Q9UQE7	51	GC10P110567	2.59783	https://www.genecards.org/cgi-bin/carddisp.pl?gene=SMC3
KMT2C	Lysine Methyltransferase 2C	Protein Coding	Q8NEZ4	47	GC07M152134	2.59783	https://www.genecards.org/cgi-bin/carddisp.pl?gene=KMT2C
COQ4	Coenzyme Q4	Protein Coding	Q9Y3A0	44	GC09P128322	2.59312	https://www.genecards.org/cgi-bin/carddisp.pl?gene=COQ4
EDN3	Endothelin 3	Protein Coding	P14138	50	GC20P059300	2.58387	https://www.genecards.org/cgi-bin/carddisp.pl?gene=EDN3
CEP290	Centrosomal Protein 290	Protein Coding	O15078	45	GC12M088049	2.58352	https://www.genecards.org/cgi-bin/carddisp.pl?gene=CEP290
ZGRF1	Zinc Finger GRF-Type Containing 1	Protein Coding	Q86YA3	37	GC04M112539	2.58185	https://www.genecards.org/cgi-bin/carddisp.pl?gene=ZGRF1
AIC	Aicardi Syndrome	Genetic Locus		4	GC0XU990005	2.58185	https://www.genecards.org/cgi-bin/carddisp.pl?gene=AIC
LOC111721705	Skeletal Muscle Cis-Regulatory Module Overlapping ZEB2	Functional Element		4	GC02P144404	2.58185	https://www.genecards.org/cgi-bin/carddisp.pl?gene=LOC111721705
KCTD9	Potassium Channel Tetramerization Domain Containing 9	Protein Coding	Q7L273	39	GC08M025427	2.57815	https://www.genecards.org/cgi-bin/carddisp.pl?gene=KCTD9
PIGB	Phosphatidylinositol Glycan Anchor Biosynthesis Class B	Protein Coding	Q92521	45	GC15P055318	2.57708	https://www.genecards.org/cgi-bin/carddisp.pl?gene=PIGB
PANK2	Pantothenate Kinase 2	Protein Coding	Q9BZ23	49	GC20P007228	2.57588	https://www.genecards.org/cgi-bin/carddisp.pl?gene=PANK2
CPLX2	Complexin 2	Protein Coding	Q6PUV4	44	GC05P175797	2.56825	https://www.genecards.org/cgi-bin/carddisp.pl?gene=CPLX2
TRRAP	Transformation/Transcription Domain Associated Protein	Protein Coding	Q9Y4A5	48	GC07P098877	2.56789	https://www.genecards.org/cgi-bin/carddisp.pl?gene=TRRAP
SZT2-AS1	SZT2 Antisense RNA 1	RNA Gene		15	GC01M043447	2.56249	https://www.genecards.org/cgi-bin/carddisp.pl?gene=SZT2-AS1
MYBPC3	Myosin Binding Protein C3	Protein Coding	Q14896	50	GC11M116485	2.55953	https://www.genecards.org/cgi-bin/carddisp.pl?gene=MYBPC3
MIR4521	MicroRNA 4521	RNA Gene		15	GC17P092404	2.55728	https://www.genecards.org/cgi-bin/carddisp.pl?gene=MIR4521
FMR1-AS1	FMR1 Antisense RNA 1	RNA Gene		19	GC0XM147910	2.55392	https://www.genecards.org/cgi-bin/carddisp.pl?gene=FMR1-AS1
CRPPA	CDP-L-Ribitol Pyrophosphorylase A	Protein Coding	A4D126	40	GC07M016088	2.55262	https://www.genecards.org/cgi-bin/carddisp.pl?gene=CRPPA
CRP	C-Reactive Protein	Protein Coding	P02741	49	GC01M159734	2.55109	https://www.genecards.org/cgi-bin/carddisp.pl?gene=CRP
LMAN2L	Lectin, Mannose Binding 2 Like	Protein Coding	Q9H0V9	44	GC02M100223	2.55077	https://www.genecards.org/cgi-bin/carddisp.pl?gene=LMAN2L
HK1	Hexokinase 1	Protein Coding	P19367	53	GC10P069269	2.54864	https://www.genecards.org/cgi-bin/carddisp.pl?gene=HK1
ATXN3	Ataxin 3	Protein Coding	P54252	49	GC14M117495	2.54538	https://www.genecards.org/cgi-bin/carddisp.pl?gene=ATXN3
UBB	Ubiquitin B	Protein Coding	P0CG47	48	GC17P016380	2.54111	https://www.genecards.org/cgi-bin/carddisp.pl?gene=UBB
RAB18	RAB18, Member RAS Oncogene Family	Protein Coding	Q9NP72	42	GC10P027504	2.54012	https://www.genecards.org/cgi-bin/carddisp.pl?gene=RAB18
TRPM6	Transient Receptor Potential Cation Channel Subfamily M Member 6	Protein Coding	Q9BX84	48	GC09M074725	2.54007	https://www.genecards.org/cgi-bin/carddisp.pl?gene=TRPM6
SIN3A	SIN3 Transcription Regulator Family Member A	Protein Coding	Q96ST3	50	GC15M075369	2.53361	https://www.genecards.org/cgi-bin/carddisp.pl?gene=SIN3A
LOC126861258	MED14-Independent Group 3 Enhancer GRCh37_chr11:72012242-72013441	Functional Element		3	GC11P082816	2.53148	https://www.genecards.org/cgi-bin/carddisp.pl?gene=LOC126861258
MIB1	MIB E3 Ubiquitin Protein Ligase 1	Protein Coding	Q86YT6	48	GC18P021704	2.52999	https://www.genecards.org/cgi-bin/carddisp.pl?gene=MIB1
RALBP1	RalA Binding Protein 1	Protein Coding	Q15311	48	GC18P009465	2.52435	https://www.genecards.org/cgi-bin/carddisp.pl?gene=RALBP1
MESD	Mesoderm Development LRP Chaperone	Protein Coding	Q14696	43	GC15M140957	2.52119	https://www.genecards.org/cgi-bin/carddisp.pl?gene=MESD
ITSN1	Intersectin 1	Protein Coding	Q15811	44	GC21P033642	2.51848	https://www.genecards.org/cgi-bin/carddisp.pl?gene=ITSN1
DEL15Q11.2	Chromosome 15q11.2 Deletion Syndrome	Genetic Locus		2	GC15U901666	2.51007	https://www.genecards.org/cgi-bin/carddisp.pl?gene=DEL15Q11.2
COPZ2	COPI Coat Complex Subunit Zeta 2	Protein Coding	Q9P299	39	GC17M048026	2.50844	https://www.genecards.org/cgi-bin/carddisp.pl?gene=COPZ2
MSTN	Myostatin	Protein Coding	O14793	50	GC02M190055	2.50836	https://www.genecards.org/cgi-bin/carddisp.pl?gene=MSTN
HNMT	Histamine N-Methyltransferase	Protein Coding	P50135	48	GC02P137964	2.50836	https://www.genecards.org/cgi-bin/carddisp.pl?gene=HNMT
NOP56	NOP56 Ribonucleoprotein	Protein Coding	O00567	47	GC20P007182	2.50836	https://www.genecards.org/cgi-bin/carddisp.pl?gene=NOP56
LRP1B	LDL Receptor Related Protein 1B	Protein Coding	Q9NZR2	44	GC02M140231	2.50836	https://www.genecards.org/cgi-bin/carddisp.pl?gene=LRP1B
PLEKHG4	Pleckstrin Homology And RhoGEF Domain Containing G4	Protein Coding	Q58EX7	44	GC16P067277	2.50836	https://www.genecards.org/cgi-bin/carddisp.pl?gene=PLEKHG4
SPOPL	Speckle Type BTB/POZ Protein Like	Protein Coding	Q6IQ16	39	GC02P138501	2.50836	https://www.genecards.org/cgi-bin/carddisp.pl?gene=SPOPL
NXPH2	Neurexophilin 2	Protein Coding	O95156	35	GC02M138669	2.50836	https://www.genecards.org/cgi-bin/carddisp.pl?gene=NXPH2
CST4	Cystatin S	Protein Coding	P01036	39	GC20M023685	2.50661	https://www.genecards.org/cgi-bin/carddisp.pl?gene=CST4
TUBB3	Tubulin Beta 3 Class III	Protein Coding	Q13509	52	GC16P092506	2.50645	https://www.genecards.org/cgi-bin/carddisp.pl?gene=TUBB3
MIR140	MicroRNA 140	RNA Gene		25	GC16P069934	2.49878	https://www.genecards.org/cgi-bin/carddisp.pl?gene=MIR140
MIR1911	MicroRNA 1911	RNA Gene		14	GC0XP114763	2.49461	https://www.genecards.org/cgi-bin/carddisp.pl?gene=MIR1911
LAMC3	Laminin Subunit Gamma 3	Protein Coding	Q9Y6N6	45	GC09P131009	2.49423	https://www.genecards.org/cgi-bin/carddisp.pl?gene=LAMC3
XIST	X Inactive Specific Transcript	RNA Gene		24	GC0XM073820	2.48996	https://www.genecards.org/cgi-bin/carddisp.pl?gene=XIST
NCDN	Neurochondrin	Protein Coding	Q9UBB6	42	GC01P035557	2.48098	https://www.genecards.org/cgi-bin/carddisp.pl?gene=NCDN
NVL	Nuclear VCP Like	Protein Coding	O15381	42	GC01M224227	2.47868	https://www.genecards.org/cgi-bin/carddisp.pl?gene=NVL
BRCA2	BRCA2 DNA Repair Associated	Protein Coding	P51587	52	GC13P032315	2.47744	https://www.genecards.org/cgi-bin/carddisp.pl?gene=BRCA2
SLC16A2	Solute Carrier Family 16 Member 2	Protein Coding	P36021	47	GC0XP074732	2.47686	https://www.genecards.org/cgi-bin/carddisp.pl?gene=SLC16A2
DMD	Dystrophin	Protein Coding	P11532	49	GC0XM031097	2.47487	https://www.genecards.org/cgi-bin/carddisp.pl?gene=DMD
CENPJ	Centromere Protein J	Protein Coding	Q9HC77	45	GC13M024882	2.47482	https://www.genecards.org/cgi-bin/carddisp.pl?gene=CENPJ
PYGM	Glycogen Phosphorylase, Muscle Associated	Protein Coding	P11217	50	GC11M064746	2.47346	https://www.genecards.org/cgi-bin/carddisp.pl?gene=PYGM
WDPCP	WD Repeat Containing Planar Cell Polarity Effector	Protein Coding	O95876	42	GC02M063121	2.47346	https://www.genecards.org/cgi-bin/carddisp.pl?gene=WDPCP
LOC125446261	Sharpr-MPRA Regulatory Region 9327	Functional Element		3	GC22P061841	2.47346	https://www.genecards.org/cgi-bin/carddisp.pl?gene=LOC125446261
RNF13	Ring Finger Protein 13	Protein Coding	O43567	46	GC03P149812	2.47264	https://www.genecards.org/cgi-bin/carddisp.pl?gene=RNF13
KCNJ16	Potassium Inwardly Rectifying Channel Subfamily J Member 16	Protein Coding	Q9NPI9	42	GC17P070053	2.46973	https://www.genecards.org/cgi-bin/carddisp.pl?gene=KCNJ16
CAMK2B	Calcium/Calmodulin Dependent Protein Kinase II Beta	Protein Coding	Q13554	53	GC07M044977	2.46594	https://www.genecards.org/cgi-bin/carddisp.pl?gene=CAMK2B
PEX5L	Peroxisomal Biogenesis Factor 5 Like	Protein Coding	Q8IYB4	40	GC03M179794	2.45952	https://www.genecards.org/cgi-bin/carddisp.pl?gene=PEX5L
RFT1	RFT1 Homolog	Protein Coding	Q96AA3	41	GC03M053401	2.45841	https://www.genecards.org/cgi-bin/carddisp.pl?gene=RFT1
WAC	WW Domain Containing Adaptor With Coiled-Coil	Protein Coding	Q9BTA9	42	GC10P028557	2.45831	https://www.genecards.org/cgi-bin/carddisp.pl?gene=WAC
IGF1	Insulin Like Growth Factor 1	Protein Coding	P05019	52	GC12M102395	2.45727	https://www.genecards.org/cgi-bin/carddisp.pl?gene=IGF1
SOBP	Sine Oculis Binding Protein Homolog	Protein Coding	A7XYQ1	40	GC06P119837	2.45574	https://www.genecards.org/cgi-bin/carddisp.pl?gene=SOBP
GLDC	Glycine Decarboxylase	Protein Coding	P23378	50	GC09M006522	2.45502	https://www.genecards.org/cgi-bin/carddisp.pl?gene=GLDC
ACAD9	Acyl-CoA Dehydrogenase Family Member 9	Protein Coding	Q9H845	48	GC03P137419	2.45495	https://www.genecards.org/cgi-bin/carddisp.pl?gene=ACAD9
SLC25A10	Solute Carrier Family 25 Member 10	Protein Coding	Q9UBX3	46	GC17P081712	2.45406	https://www.genecards.org/cgi-bin/carddisp.pl?gene=SLC25A10
P3H3	Prolyl 3-Hydroxylase 3	Protein Coding	Q8IVL6	40	GC12P033735	2.4518	https://www.genecards.org/cgi-bin/carddisp.pl?gene=P3H3
SEC31A	SEC31 Homolog A, COPII Coat Complex Component	Protein Coding	O94979	47	GC04M082818	2.45117	https://www.genecards.org/cgi-bin/carddisp.pl?gene=SEC31A
SNCA	Synuclein Alpha	Protein Coding	P37840	54	GC04M089724	2.44866	https://www.genecards.org/cgi-bin/carddisp.pl?gene=SNCA
SBF1	SET Binding Factor 1	Protein Coding	O95248	45	GC22M072797	2.44164	https://www.genecards.org/cgi-bin/carddisp.pl?gene=SBF1
GAPDH	Glyceraldehyde-3-Phosphate Dehydrogenase	Protein Coding	P04406	54	GC12P033726	2.43893	https://www.genecards.org/cgi-bin/carddisp.pl?gene=GAPDH
ARC	Activity Regulated Cytoskeleton Associated Protein	Protein Coding	Q7LC44	41	GC08M142611	2.43836	https://www.genecards.org/cgi-bin/carddisp.pl?gene=ARC
GOLIM4	Golgi Integral Membrane Protein 4	Protein Coding	O00461	39	GC03M168008	2.43772	https://www.genecards.org/cgi-bin/carddisp.pl?gene=GOLIM4
UPB1	Beta-Ureidopropionase 1	Protein Coding	Q9UBR1	48	GC22P024494	2.43666	https://www.genecards.org/cgi-bin/carddisp.pl?gene=UPB1
SLC3A1	Solute Carrier Family 3 Member 1	Protein Coding	Q07837	51	GC02P044275	2.42989	https://www.genecards.org/cgi-bin/carddisp.pl?gene=SLC3A1
ASXL1	ASXL Transcriptional Regulator 1	Protein Coding	Q8IXJ9	47	GC20P037878	2.42989	https://www.genecards.org/cgi-bin/carddisp.pl?gene=ASXL1
EED	Embryonic Ectoderm Development	Protein Coding	O75530	47	GC11P086273	2.42989	https://www.genecards.org/cgi-bin/carddisp.pl?gene=EED
SPEN	Spen Family Transcriptional Repressor	Protein Coding	Q96T58	45	GC01P016366	2.42989	https://www.genecards.org/cgi-bin/carddisp.pl?gene=SPEN
CEP104	Centrosomal Protein 104	Protein Coding	O60308	42	GC01M003812	2.42989	https://www.genecards.org/cgi-bin/carddisp.pl?gene=CEP104
TNRC6B	Trinucleotide Repeat Containing Adaptor 6B	Protein Coding	Q9UPQ9	42	GC22P040044	2.42989	https://www.genecards.org/cgi-bin/carddisp.pl?gene=TNRC6B
ASXL2	ASXL Transcriptional Regulator 2	Protein Coding	Q76L83	41	GC02M025733	2.42989	https://www.genecards.org/cgi-bin/carddisp.pl?gene=ASXL2
HECTD4	HECT Domain E3 Ubiquitin Protein Ligase 4	Protein Coding	Q9Y4D8	38	GC12M112160	2.42989	https://www.genecards.org/cgi-bin/carddisp.pl?gene=HECTD4
TYMP	Thymidine Phosphorylase	Protein Coding	P19971	51	GC22M050525	2.42532	https://www.genecards.org/cgi-bin/carddisp.pl?gene=TYMP
MOGS	Mannosyl-Oligosaccharide Glucosidase	Protein Coding	Q13724	47	GC02M074461	2.42296	https://www.genecards.org/cgi-bin/carddisp.pl?gene=MOGS
DEK	DEK Proto-Oncogene	Protein Coding	P35659	45	GC06M018224	2.42169	https://www.genecards.org/cgi-bin/carddisp.pl?gene=DEK
GPR37L1	G Protein-Coupled Receptor 37 Like 1	Protein Coding	O60883	45	GC01P202122	2.42137	https://www.genecards.org/cgi-bin/carddisp.pl?gene=GPR37L1
AKT1	AKT Serine/Threonine Kinase 1	Protein Coding	P31749	57	GC14M104769	2.42053	https://www.genecards.org/cgi-bin/carddisp.pl?gene=AKT1
TRIM71	Tripartite Motif Containing 71	Protein Coding	Q2Q1W2	45	GC03P033203	2.41217	https://www.genecards.org/cgi-bin/carddisp.pl?gene=TRIM71
LALBA	Lactalbumin Alpha	Protein Coding	P00709	42	GC12M048567	2.41151	https://www.genecards.org/cgi-bin/carddisp.pl?gene=LALBA
RPS27A	Ribosomal Protein S27a	Protein Coding	P62979	46	GC02P055231	2.41079	https://www.genecards.org/cgi-bin/carddisp.pl?gene=RPS27A
MPC1	Mitochondrial Pyruvate Carrier 1	Protein Coding	Q9Y5U8	45	GC06M166364	2.40986	https://www.genecards.org/cgi-bin/carddisp.pl?gene=MPC1
SLC25A42	Solute Carrier Family 25 Member 42	Protein Coding	Q86VD7	41	GC19P019063	2.40352	https://www.genecards.org/cgi-bin/carddisp.pl?gene=SLC25A42
RRM2B	Ribonucleotide Reductase Regulatory TP53 Inducible Subunit M2B	Protein Coding	Q7LG56	53	GC08M102204	2.4033	https://www.genecards.org/cgi-bin/carddisp.pl?gene=RRM2B
MPV17	Mitochondrial Inner Membrane Protein MPV17	Protein Coding	P39210	45	GC02M027309	2.4033	https://www.genecards.org/cgi-bin/carddisp.pl?gene=MPV17
BCOR	BCL6 Corepressor	Protein Coding	Q6W2J9	47	GC0XM040049	2.40323	https://www.genecards.org/cgi-bin/carddisp.pl?gene=BCOR
PSMC3	Proteasome 26S Subunit, ATPase 3	Protein Coding	P17980	47	GC11M116487	2.39964	https://www.genecards.org/cgi-bin/carddisp.pl?gene=PSMC3
TARDBP	TAR DNA Binding Protein	Protein Coding	Q13148	51	GC01P011013	2.39939	https://www.genecards.org/cgi-bin/carddisp.pl?gene=TARDBP
TMEM151A	Transmembrane Protein 151A	Protein Coding	Q8N4L1	36	GC11P066291	2.39887	https://www.genecards.org/cgi-bin/carddisp.pl?gene=TMEM151A
AMACR	Alpha-Methylacyl-CoA Racemase	Protein Coding	Q9UHK6	48	GC05M033986	2.39805	https://www.genecards.org/cgi-bin/carddisp.pl?gene=AMACR
ALDH18A1	Aldehyde Dehydrogenase 18 Family Member A1	Protein Coding	P54886	50	GC10M095605	2.39129	https://www.genecards.org/cgi-bin/carddisp.pl?gene=ALDH18A1
TECPR2	Tectonin Beta-Propeller Repeat Containing 2	Protein Coding	O15040	39	GC14P102362	2.39129	https://www.genecards.org/cgi-bin/carddisp.pl?gene=TECPR2
DLD	Dihydrolipoamide Dehydrogenase	Protein Coding	P09622	52	GC07P107896	2.38686	https://www.genecards.org/cgi-bin/carddisp.pl?gene=DLD
RALGAPA1	Ral GTPase Activating Protein Catalytic Subunit Alpha 1	Protein Coding	Q6GYQ0	44	GC14M035538	2.38504	https://www.genecards.org/cgi-bin/carddisp.pl?gene=RALGAPA1
CYP3A5	Cytochrome P450 Family 3 Subfamily A Member 5	Protein Coding	P20815	48	GC07M099648	2.37691	https://www.genecards.org/cgi-bin/carddisp.pl?gene=CYP3A5
MBOAT7	Membrane Bound O-Acyltransferase Domain Containing 7	Protein Coding	Q96N66	43	GC19M054173	2.37621	https://www.genecards.org/cgi-bin/carddisp.pl?gene=MBOAT7
POMT1	Protein O-Mannosyltransferase 1	Protein Coding	Q9Y6A1	48	GC09P131502	2.37367	https://www.genecards.org/cgi-bin/carddisp.pl?gene=POMT1
ATP6V0A2	ATPase H+ Transporting V0 Subunit A2	Protein Coding	Q9Y487	47	GC12P123712	2.3734	https://www.genecards.org/cgi-bin/carddisp.pl?gene=ATP6V0A2
GGT1	Gamma-Glutamyltransferase 1	Protein Coding	P19440	52	GC22P024583	2.37159	https://www.genecards.org/cgi-bin/carddisp.pl?gene=GGT1
ACADS	Acyl-CoA Dehydrogenase Short Chain	Protein Coding	P16219	48	GC12P129969	2.37122	https://www.genecards.org/cgi-bin/carddisp.pl?gene=ACADS
WDR62	WD Repeat Domain 62	Protein Coding	O43379	43	GC19P036054	2.37064	https://www.genecards.org/cgi-bin/carddisp.pl?gene=WDR62
ASPM	Assembly Factor For Spindle Microtubules	Protein Coding	Q8IZT6	42	GC01M197084	2.36834	https://www.genecards.org/cgi-bin/carddisp.pl?gene=ASPM
ERCC6	ERCC Excision Repair 6, Chromatin Remodeling Factor	Protein Coding	Q03468	50	GC10M049454	2.36754	https://www.genecards.org/cgi-bin/carddisp.pl?gene=ERCC6
CCND2	Cyclin D2	Protein Coding	P30279	52	GC12P033680	2.36631	https://www.genecards.org/cgi-bin/carddisp.pl?gene=CCND2
TBC1D7-LOC100130357	TBC1D7-LOC100130357 Readthrough	Protein Coding		11	GC06M013306	2.36423	https://www.genecards.org/cgi-bin/carddisp.pl?gene=TBC1D7-LOC100130357
PITRM1	Pitrilysin Metallopeptidase 1	Protein Coding	Q5JRX3	44	GC10M003138	2.36267	https://www.genecards.org/cgi-bin/carddisp.pl?gene=PITRM1
PITRM1-AS1	PITRM1 Antisense RNA 1	RNA Gene		17	GC10P003141	2.36267	https://www.genecards.org/cgi-bin/carddisp.pl?gene=PITRM1-AS1
LOC101927078	Uncharacterized LOC101927078	RNA Gene		10	GC05M114447	2.36267	https://www.genecards.org/cgi-bin/carddisp.pl?gene=LOC101927078
CSN3	Casein Kappa	Protein Coding	P07498	41	GC04P070242	2.35992	https://www.genecards.org/cgi-bin/carddisp.pl?gene=CSN3
HSCB	HscB Mitochondrial Iron-Sulfur Cluster Cochaperone	Protein Coding	Q8IWL3	41	GC22P028742	2.35992	https://www.genecards.org/cgi-bin/carddisp.pl?gene=HSCB
CSN2	Casein Beta	Protein Coding	P05814	39	GC04M069955	2.35992	https://www.genecards.org/cgi-bin/carddisp.pl?gene=CSN2
SLC36A4	Solute Carrier Family 36 Member 4	Protein Coding	Q6YBV0	39	GC11M117504	2.35992	https://www.genecards.org/cgi-bin/carddisp.pl?gene=SLC36A4
ERVV-1	Endogenous Retrovirus Group V Member 1, Envelope	Protein Coding	B6SEH8	27	GC19P053013	2.35992	https://www.genecards.org/cgi-bin/carddisp.pl?gene=ERVV-1
RIPK1	Receptor Interacting Serine/Threonine Kinase 1	Protein Coding	Q13546	53	GC06P003825	2.3547	https://www.genecards.org/cgi-bin/carddisp.pl?gene=RIPK1
KDM5B	Lysine Demethylase 5B	Protein Coding	Q9UGL1	49	GC01M202696	2.3547	https://www.genecards.org/cgi-bin/carddisp.pl?gene=KDM5B
MIR181D	MicroRNA 181d	RNA Gene		19	GC19P013874	2.3547	https://www.genecards.org/cgi-bin/carddisp.pl?gene=MIR181D
MIR381	MicroRNA 381	RNA Gene		19	GC14P114457	2.3547	https://www.genecards.org/cgi-bin/carddisp.pl?gene=MIR381
EIF2B4	Eukaryotic Translation Initiation Factor 2B Subunit Delta	Protein Coding	Q9UI10	47	GC02M027364	2.34456	https://www.genecards.org/cgi-bin/carddisp.pl?gene=EIF2B4
FGF21	Fibroblast Growth Factor 21	Protein Coding	Q9NSA1	42	GC19P096310	2.34441	https://www.genecards.org/cgi-bin/carddisp.pl?gene=FGF21
KDM2B	Lysine Demethylase 2B	Protein Coding	Q8NHM5	46	GC12M123115	2.34248	https://www.genecards.org/cgi-bin/carddisp.pl?gene=KDM2B
FOXP1	Forkhead Box P1	Protein Coding	Q9H334	48	GC03M070954	2.34099	https://www.genecards.org/cgi-bin/carddisp.pl?gene=FOXP1
IGBP1	Immunoglobulin Binding Protein 1	Protein Coding	P78318	46	GC0XP070133	2.33761	https://www.genecards.org/cgi-bin/carddisp.pl?gene=IGBP1
MAK16	MAK16 Homolog	Protein Coding	Q9BXY0	40	GC08P033486	2.33761	https://www.genecards.org/cgi-bin/carddisp.pl?gene=MAK16
DENND11	DENN Domain Containing 11	Protein Coding	A4D1U4	33	GC07M141656	2.33761	https://www.genecards.org/cgi-bin/carddisp.pl?gene=DENND11
SLC15A5	Solute Carrier Family 15 Member 5	Protein Coding	A6NIM6	30	GC12M016188	2.33761	https://www.genecards.org/cgi-bin/carddisp.pl?gene=SLC15A5
TSEN15	TRNA Splicing Endonuclease Subunit 15	Protein Coding	Q8WW01	44	GC01P184061	2.33743	https://www.genecards.org/cgi-bin/carddisp.pl?gene=TSEN15
DPM3	Dolichyl-Phosphate Mannosyltransferase Subunit 3, Regulatory	Protein Coding	Q9P2X0	44	GC01M155139	2.33038	https://www.genecards.org/cgi-bin/carddisp.pl?gene=DPM3
TUBB4A	Tubulin Beta 4A Class IVa	Protein Coding	P04350	51	GC19M016791	2.32506	https://www.genecards.org/cgi-bin/carddisp.pl?gene=TUBB4A
WARS2	Tryptophanyl TRNA Synthetase 2, Mitochondrial	Protein Coding	Q9UGM6	48	GC01M119031	2.32373	https://www.genecards.org/cgi-bin/carddisp.pl?gene=WARS2
ASAH2	N-Acylsphingosine Amidohydrolase 2	Protein Coding	Q9NR71	45	GC10M050182	2.32128	https://www.genecards.org/cgi-bin/carddisp.pl?gene=ASAH2
ACER3	Alkaline Ceramidase 3	Protein Coding	Q9NUN7	41	GC11P076860	2.32128	https://www.genecards.org/cgi-bin/carddisp.pl?gene=ACER3
ACER2	Alkaline Ceramidase 2	Protein Coding	Q5QJU3	39	GC09P019409	2.32128	https://www.genecards.org/cgi-bin/carddisp.pl?gene=ACER2
ACER1	Alkaline Ceramidase 1	Protein Coding	Q8TDN7	37	GC19M006306	2.32128	https://www.genecards.org/cgi-bin/carddisp.pl?gene=ACER1
CYP19A1	Cytochrome P450 Family 19 Subfamily A Member 1	Protein Coding	P11511	52	GC15M051208	2.31903	https://www.genecards.org/cgi-bin/carddisp.pl?gene=CYP19A1
ADCY9	Adenylate Cyclase 9	Protein Coding	O60503	47	GC16M003953	2.31861	https://www.genecards.org/cgi-bin/carddisp.pl?gene=ADCY9
ZNF385D	Zinc Finger Protein 385D	Protein Coding	Q9H6B1	38	GC03M021412	2.31861	https://www.genecards.org/cgi-bin/carddisp.pl?gene=ZNF385D
SH3BGRL2	SH3 Domain Binding Glutamate Rich Protein Like 2	Protein Coding	Q9UJC5	37	GC06P119489	2.31861	https://www.genecards.org/cgi-bin/carddisp.pl?gene=SH3BGRL2
WASHC5	WASH Complex Subunit 5	Protein Coding	Q12768	42	GC08M135364	2.3161	https://www.genecards.org/cgi-bin/carddisp.pl?gene=WASHC5
ASL	Argininosuccinate Lyase	Protein Coding	P04424	48	GC07P066075	2.3154	https://www.genecards.org/cgi-bin/carddisp.pl?gene=ASL
NOTCH2NLA	Notch 2 N-Terminal Like A	Protein Coding	Q7Z3S9	32	GC01M158298	2.3147	https://www.genecards.org/cgi-bin/carddisp.pl?gene=NOTCH2NLA
TMEM11	Transmembrane Protein 11	Protein Coding	P17152	40	GC17M021197	2.3129	https://www.genecards.org/cgi-bin/carddisp.pl?gene=TMEM11
PUS7L	Pseudouridine Synthase 7 Like	Protein Coding	Q9H0K6	39	GC12M043728	2.31215	https://www.genecards.org/cgi-bin/carddisp.pl?gene=PUS7L
SLC6A5	Solute Carrier Family 6 Member 5	Protein Coding	Q9Y345	48	GC11P020599	2.31048	https://www.genecards.org/cgi-bin/carddisp.pl?gene=SLC6A5
CAT	Catalase	Protein Coding	P04040	55	GC11P034460	2.30592	https://www.genecards.org/cgi-bin/carddisp.pl?gene=CAT
SUPT16H	SPT16 Homolog, Facilitates Chromatin Remodeling Subunit	Protein Coding	Q9Y5B9	44	GC14M021351	2.30556	https://www.genecards.org/cgi-bin/carddisp.pl?gene=SUPT16H
HNF4A	Hepatocyte Nuclear Factor 4 Alpha	Protein Coding	P41235	53	GC20P044355	2.30065	https://www.genecards.org/cgi-bin/carddisp.pl?gene=HNF4A
FBXL4	F-Box And Leucine Rich Repeat Protein 4	Protein Coding	Q9UKA2	43	GC06M098868	2.29562	https://www.genecards.org/cgi-bin/carddisp.pl?gene=FBXL4
KCND3	Potassium Voltage-Gated Channel Subfamily D Member 3	Protein Coding	Q9UK17	50	GC01M111770	2.28973	https://www.genecards.org/cgi-bin/carddisp.pl?gene=KCND3
C4A	Complement C4A (Rodgers Blood Group)	Protein Coding	P0C0L4	47	GC06P118928	2.28731	https://www.genecards.org/cgi-bin/carddisp.pl?gene=C4A
C4B	Complement C4B (Chido Blood Group)	Protein Coding	P0C0L5	46	GC06P032014	2.28731	https://www.genecards.org/cgi-bin/carddisp.pl?gene=C4B
SSR4	Signal Sequence Receptor Subunit 4	Protein Coding	P51571	46	GC0XP153793	2.28242	https://www.genecards.org/cgi-bin/carddisp.pl?gene=SSR4
CDON	Cell Adhesion Associated, Oncogene Regulated	Protein Coding	Q4KMG0	50	GC11M125955	2.28176	https://www.genecards.org/cgi-bin/carddisp.pl?gene=CDON
H2AC20	H2A Clustered Histone 20	Protein Coding	Q16777	41	GC01P158502	2.28125	https://www.genecards.org/cgi-bin/carddisp.pl?gene=H2AC20
CYP7B1	Cytochrome P450 Family 7 Subfamily B Member 1	Protein Coding	O75881	49	GC08M064587	2.28088	https://www.genecards.org/cgi-bin/carddisp.pl?gene=CYP7B1
PLEKHG5	Pleckstrin Homology And RhoGEF Domain Containing G5	Protein Coding	O94827	45	GC01M011789	2.28088	https://www.genecards.org/cgi-bin/carddisp.pl?gene=PLEKHG5
REEP1	Receptor Accessory Protein 1	Protein Coding	Q9H902	44	GC02M086213	2.28088	https://www.genecards.org/cgi-bin/carddisp.pl?gene=REEP1
B3GALT4	Beta-1,3-Galactosyltransferase 4	Protein Coding	O96024	45	GC06P033277	2.28071	https://www.genecards.org/cgi-bin/carddisp.pl?gene=B3GALT4
B4GALT6	Beta-1,4-Galactosyltransferase 6	Protein Coding	Q9UBX8	44	GC18M031622	2.28071	https://www.genecards.org/cgi-bin/carddisp.pl?gene=B4GALT6
RBM14-RBM4	RBM14-RBM4 Readthrough	Protein Coding		21	GC11P066616	2.28071	https://www.genecards.org/cgi-bin/carddisp.pl?gene=RBM14-RBM4
IFIH1	Interferon Induced With Helicase C Domain 1	Protein Coding	Q9BYX4	52	GC02M162267	2.27862	https://www.genecards.org/cgi-bin/carddisp.pl?gene=IFIH1
VWA3B	Von Willebrand Factor A Domain Containing 3B	Protein Coding	Q502W6	39	GC02P098070	2.27366	https://www.genecards.org/cgi-bin/carddisp.pl?gene=VWA3B
COL3A1	Collagen Type III Alpha 1 Chain	Protein Coding	P02461	51	GC02P188974	2.27121	https://www.genecards.org/cgi-bin/carddisp.pl?gene=COL3A1
ILF3-DT	ILF3 Divergent Transcript	RNA Gene		17	GC19M017197	2.27061	https://www.genecards.org/cgi-bin/carddisp.pl?gene=ILF3-DT
LOC100130357	Uncharacterized LOC100130357	RNA Gene		17	GC06M013253	2.26663	https://www.genecards.org/cgi-bin/carddisp.pl?gene=LOC100130357
COX8A	Cytochrome C Oxidase Subunit 8A	Protein Coding	P10176	45	GC11P081801	2.26569	https://www.genecards.org/cgi-bin/carddisp.pl?gene=COX8A
PIGU	Phosphatidylinositol Glycan Anchor Biosynthesis Class U	Protein Coding	Q9H490	42	GC20M034560	2.26297	https://www.genecards.org/cgi-bin/carddisp.pl?gene=PIGU
PDHA1	Pyruvate Dehydrogenase E1 Subunit Alpha 1	Protein Coding	P08559	51	GC0XP019343	2.26225	https://www.genecards.org/cgi-bin/carddisp.pl?gene=PDHA1
PGF	Placental Growth Factor	Protein Coding	P49763	48	GC14M074941	2.26065	https://www.genecards.org/cgi-bin/carddisp.pl?gene=PGF
TMLHE	Trimethyllysine Hydroxylase, Epsilon	Protein Coding	Q9NVH6	45	GC0XM155489	2.26013	https://www.genecards.org/cgi-bin/carddisp.pl?gene=TMLHE
RNASEH1	Ribonuclease H1	Protein Coding	O60930	46	GC02M003539	2.25737	https://www.genecards.org/cgi-bin/carddisp.pl?gene=RNASEH1
DNA2	DNA Replication Helicase/Nuclease 2	Protein Coding	P51530	44	GC10M068414	2.25737	https://www.genecards.org/cgi-bin/carddisp.pl?gene=DNA2
BCHE	Butyrylcholinesterase	Protein Coding	P06276	53	GC03M165772	2.25369	https://www.genecards.org/cgi-bin/carddisp.pl?gene=BCHE
CLCN7	Chloride Voltage-Gated Channel 7	Protein Coding	P51798	48	GC16M001444	2.24903	https://www.genecards.org/cgi-bin/carddisp.pl?gene=CLCN7
LEP	Leptin	Protein Coding	P41159	50	GC07P128241	2.2463	https://www.genecards.org/cgi-bin/carddisp.pl?gene=LEP
CBX1	Chromobox 1	Protein Coding	P83916	45	GC17M048070	2.24561	https://www.genecards.org/cgi-bin/carddisp.pl?gene=CBX1
SKAP1	Src Kinase Associated Phosphoprotein 1	Protein Coding	Q86WV1	44	GC17M048133	2.24561	https://www.genecards.org/cgi-bin/carddisp.pl?gene=SKAP1
CDK5RAP3	CDK5 Regulatory Subunit Associated Protein 3	Protein Coding	Q96JB5	41	GC17P047967	2.24561	https://www.genecards.org/cgi-bin/carddisp.pl?gene=CDK5RAP3
HTR3D	5-Hydroxytryptamine Receptor 3D	Protein Coding	Q70Z44	38	GC03P184031	2.24428	https://www.genecards.org/cgi-bin/carddisp.pl?gene=HTR3D
RUSC2	RUN And SH3 Domain Containing 2	Protein Coding	Q8N2Y8	41	GC09P035490	2.24127	https://www.genecards.org/cgi-bin/carddisp.pl?gene=RUSC2
GSTT1	Glutathione S-Transferase Theta 1	Protein Coding	P30711	35	GC22Mi00270	2.23776	https://www.genecards.org/cgi-bin/carddisp.pl?gene=GSTT1
PBX1	PBX Homeobox 1	Protein Coding	P40424	52	GC01P164524	2.23594	https://www.genecards.org/cgi-bin/carddisp.pl?gene=PBX1
CUBN	Cubilin	Protein Coding	O60494	49	GC10M016824	2.23594	https://www.genecards.org/cgi-bin/carddisp.pl?gene=CUBN
RLBP1	Retinaldehyde Binding Protein 1	Protein Coding	P12271	47	GC15M089209	2.23594	https://www.genecards.org/cgi-bin/carddisp.pl?gene=RLBP1
CDC42BPB	CDC42 Binding Protein Kinase Beta	Protein Coding	Q9Y5S2	46	GC14M102932	2.23594	https://www.genecards.org/cgi-bin/carddisp.pl?gene=CDC42BPB
CNTN6	Contactin 6	Protein Coding	Q9UQ52	45	GC03P001109	2.23594	https://www.genecards.org/cgi-bin/carddisp.pl?gene=CNTN6
MOCOS	Molybdenum Cofactor Sulfurase	Protein Coding	Q96EN8	45	GC18P036187	2.23594	https://www.genecards.org/cgi-bin/carddisp.pl?gene=MOCOS
SRD5A2	Steroid 5 Alpha-Reductase 2	Protein Coding	P31213	45	GC02M031522	2.23594	https://www.genecards.org/cgi-bin/carddisp.pl?gene=SRD5A2
WDFY3	WD Repeat And FYVE Domain Containing 3	Protein Coding	Q8IZQ1	45	GC04M084743	2.23594	https://www.genecards.org/cgi-bin/carddisp.pl?gene=WDFY3
AEBP1	AE Binding Protein 1	Protein Coding	Q8IUX7	44	GC07P044228	2.23594	https://www.genecards.org/cgi-bin/carddisp.pl?gene=AEBP1
RIMS1	Regulating Synaptic Membrane Exocytosis 1	Protein Coding	Q86UR5	44	GC06P071886	2.23594	https://www.genecards.org/cgi-bin/carddisp.pl?gene=RIMS1
DIP2A	Disco Interacting Protein 2 Homolog A	Protein Coding	Q14689	43	GC21P046458	2.23594	https://www.genecards.org/cgi-bin/carddisp.pl?gene=DIP2A
CENPT	Centromere Protein T	Protein Coding	Q96BT3	40	GC16M067828	2.23594	https://www.genecards.org/cgi-bin/carddisp.pl?gene=CENPT
THAP11	THAP Domain Containing 11	Protein Coding	Q96EK4	40	GC16P067844	2.23594	https://www.genecards.org/cgi-bin/carddisp.pl?gene=THAP11
GIGYF1	GRB10 Interacting GYF Protein 1	Protein Coding	O75420	39	GC07M100679	2.23594	https://www.genecards.org/cgi-bin/carddisp.pl?gene=GIGYF1
UBN2	Ubinuclein 2	Protein Coding	Q6ZU65	37	GC07P139230	2.23594	https://www.genecards.org/cgi-bin/carddisp.pl?gene=UBN2
FAM98C	Family With Sequence Similarity 98 Member C	Protein Coding	Q17RN3	34	GC19P038403	2.23594	https://www.genecards.org/cgi-bin/carddisp.pl?gene=FAM98C
MIR148B	MicroRNA 148b	RNA Gene		22	GC12P054337	2.23594	https://www.genecards.org/cgi-bin/carddisp.pl?gene=MIR148B
MIR193B	MicroRNA 193b	RNA Gene		22	GC16P060105	2.23594	https://www.genecards.org/cgi-bin/carddisp.pl?gene=MIR193B
MIR431	MicroRNA 431	RNA Gene		22	GC14P113737	2.23594	https://www.genecards.org/cgi-bin/carddisp.pl?gene=MIR431
MIR93	MicroRNA 93	RNA Gene		22	GC07M104464	2.23594	https://www.genecards.org/cgi-bin/carddisp.pl?gene=MIR93
MIR15B	MicroRNA 15b	RNA Gene		21	GC03P160404	2.23594	https://www.genecards.org/cgi-bin/carddisp.pl?gene=MIR15B
MIR539	MicroRNA 539	RNA Gene		20	GC14P114472	2.23594	https://www.genecards.org/cgi-bin/carddisp.pl?gene=MIR539
DISC2	Disrupted In Schizophrenia 2	RNA Gene		19	GC01M231814	2.23594	https://www.genecards.org/cgi-bin/carddisp.pl?gene=DISC2
MIR432	MicroRNA 432	RNA Gene		19	GC14P113740	2.23594	https://www.genecards.org/cgi-bin/carddisp.pl?gene=MIR432
MIR95	MicroRNA 95	RNA Gene		19	GC04M008007	2.23594	https://www.genecards.org/cgi-bin/carddisp.pl?gene=MIR95
MIR598	MicroRNA 598	RNA Gene		17	GC08M011035	2.23594	https://www.genecards.org/cgi-bin/carddisp.pl?gene=MIR598
MIR652	MicroRNA 652	RNA Gene		17	GC0XP110055	2.23594	https://www.genecards.org/cgi-bin/carddisp.pl?gene=MIR652
TCF4-AS1	TCF4 Antisense RNA 1	RNA Gene		16	GC18P055453	2.23594	https://www.genecards.org/cgi-bin/carddisp.pl?gene=TCF4-AS1
WDFY3-AS1	WDFY3 Antisense RNA 1	RNA Gene		13	GC04P084803	2.23594	https://www.genecards.org/cgi-bin/carddisp.pl?gene=WDFY3-AS1
LOC121627832	Sharpr-MPRA Regulatory Region 5538	Functional Element		3	GC18P055234	2.23594	https://www.genecards.org/cgi-bin/carddisp.pl?gene=LOC121627832
LOC126806462	MED14-Independent Group 3 Enhancer GRCh37_chr2:200136608-200137807	Functional Element		3	GC02P199271	2.23594	https://www.genecards.org/cgi-bin/carddisp.pl?gene=LOC126806462
LOC126862757	CDK7 Strongly-Dependent Group 2 Enhancer GRCh37_chr18:52936433-52937632	Functional Element		3	GC18P055269	2.23594	https://www.genecards.org/cgi-bin/carddisp.pl?gene=LOC126862757
RC14S	Ring Chromosome 14 Syndrome	Genetic Locus		2	GC14U901924	2.23594	https://www.genecards.org/cgi-bin/carddisp.pl?gene=RC14S
NALCN	Sodium Leak Channel, Non-Selective	Protein Coding	Q8IZF0	45	GC13M101053	2.23515	https://www.genecards.org/cgi-bin/carddisp.pl?gene=NALCN
PIGY	Phosphatidylinositol Glycan Anchor Biosynthesis Class Y	Protein Coding	Q3MUY2	38	GC04M088520	2.23311	https://www.genecards.org/cgi-bin/carddisp.pl?gene=PIGY
HSD17B4	Hydroxysteroid 17-Beta Dehydrogenase 4	Protein Coding	P51659	50	GC05P119452	2.23191	https://www.genecards.org/cgi-bin/carddisp.pl?gene=HSD17B4
ZBTB7A	Zinc Finger And BTB Domain Containing 7A	Protein Coding	O95365	41	GC19M016683	2.23122	https://www.genecards.org/cgi-bin/carddisp.pl?gene=ZBTB7A
LOC108660404	Ataxin 10 Repeat Instability Region	Functional Element		3	GC22P045795	2.23111	https://www.genecards.org/cgi-bin/carddisp.pl?gene=LOC108660404
BGLAP	Bone Gamma-Carboxyglutamate Protein	Protein Coding	P02818	44	GC01P156242	2.23077	https://www.genecards.org/cgi-bin/carddisp.pl?gene=BGLAP
TARS2	Threonyl-TRNA Synthetase 2, Mitochondrial	Protein Coding	Q9BW92	46	GC01P158539	2.22636	https://www.genecards.org/cgi-bin/carddisp.pl?gene=TARS2
HSPBAP1	HSPB1 Associated Protein 1	Protein Coding	Q96EW2	39	GC03M122739	2.22291	https://www.genecards.org/cgi-bin/carddisp.pl?gene=HSPBAP1
HTR1D	5-Hydroxytryptamine Receptor 1D	Protein Coding	P28221	49	GC01M023191	2.21975	https://www.genecards.org/cgi-bin/carddisp.pl?gene=HTR1D
ACVR2A	Activin A Receptor Type 2A	Protein Coding	P27037	50	GC02P147844	2.21744	https://www.genecards.org/cgi-bin/carddisp.pl?gene=ACVR2A
ALG9	ALG9 Alpha-1,2-Mannosyltransferase	Protein Coding	Q9H6U8	46	GC11M117784	2.21622	https://www.genecards.org/cgi-bin/carddisp.pl?gene=ALG9
SLC5A11	Solute Carrier Family 5 Member 11	Protein Coding	Q8WWX8	43	GC16P060491	2.21401	https://www.genecards.org/cgi-bin/carddisp.pl?gene=SLC5A11
MIR125A	MicroRNA 125a	RNA Gene		22	GC19P096470	2.2119	https://www.genecards.org/cgi-bin/carddisp.pl?gene=MIR125A
HNRNPR	Heterogeneous Nuclear Ribonucleoprotein R	Protein Coding	O43390	45	GC01M023303	2.21183	https://www.genecards.org/cgi-bin/carddisp.pl?gene=HNRNPR
SLC17A5	Solute Carrier Family 17 Member 5	Protein Coding	Q9NRA2	48	GC06M073593	2.21046	https://www.genecards.org/cgi-bin/carddisp.pl?gene=SLC17A5
SSBP1	Single Stranded DNA Binding Protein 1	Protein Coding	Q04837	45	GC07P155560	2.20936	https://www.genecards.org/cgi-bin/carddisp.pl?gene=SSBP1
MGME1	Mitochondrial Genome Maintenance Exonuclease 1	Protein Coding	Q9BQP7	41	GC20P017968	2.20936	https://www.genecards.org/cgi-bin/carddisp.pl?gene=MGME1
PEX19	Peroxisomal Biogenesis Factor 19	Protein Coding	P40855	47	GC01M160276	2.20921	https://www.genecards.org/cgi-bin/carddisp.pl?gene=PEX19
C1QTNF3-AMACR	C1QTNF3-AMACR Readthrough (NMD Candidate)	RNA Gene		19	GC05M033989	2.2041	https://www.genecards.org/cgi-bin/carddisp.pl?gene=C1QTNF3-AMACR
NAA10	N-Alpha-Acetyltransferase 10, NatA Catalytic Subunit	Protein Coding	P41227	48	GC0XM153929	2.2029	https://www.genecards.org/cgi-bin/carddisp.pl?gene=NAA10
GFM1	G Elongation Factor Mitochondrial 1	Protein Coding	Q96RP9	47	GC03P158644	2.20163	https://www.genecards.org/cgi-bin/carddisp.pl?gene=GFM1
IGHMBP2	Immunoglobulin Mu DNA Binding Protein 2	Protein Coding	P38935	46	GC11P068903	2.19734	https://www.genecards.org/cgi-bin/carddisp.pl?gene=IGHMBP2
TRN-GTT2-1	TRNA-Asn (Anticodon GTT) 2-1	RNA Gene		8	GC01P158429	2.1973	https://www.genecards.org/cgi-bin/carddisp.pl?gene=TRN-GTT2-1
DLG3	Discs Large MAGUK Scaffold Protein 3	Protein Coding	Q92796	46	GC0XP070444	2.19689	https://www.genecards.org/cgi-bin/carddisp.pl?gene=DLG3
MINPP1	Multiple Inositol-Polyphosphate Phosphatase 1	Protein Coding	Q9UNW1	49	GC10P087504	2.19509	https://www.genecards.org/cgi-bin/carddisp.pl?gene=MINPP1
WDR38	WD Repeat Domain 38	Protein Coding	Q5JTN6	35	GC09P124893	2.19292	https://www.genecards.org/cgi-bin/carddisp.pl?gene=WDR38
DEL7Q11.23	Chromosome 7q11.23 Deletion Syndrome, Distal, 1.2Mb	Genetic Locus		2	GC07U903235	2.1911	https://www.genecards.org/cgi-bin/carddisp.pl?gene=DEL7Q11.23
PNPLA6	Patatin Like Phospholipase Domain Containing 6	Protein Coding	Q8IY17	47	GC19P007534	2.18753	https://www.genecards.org/cgi-bin/carddisp.pl?gene=PNPLA6
ALDH2	Aldehyde Dehydrogenase 2 Family Member	Protein Coding	P05091	53	GC12P111766	2.18105	https://www.genecards.org/cgi-bin/carddisp.pl?gene=ALDH2
RNASEH2A	Ribonuclease H2 Subunit A	Protein Coding	O75792	47	GC19P095368	2.17227	https://www.genecards.org/cgi-bin/carddisp.pl?gene=RNASEH2A
SAMHD1	SAM And HD Domain Containing Deoxynucleoside Triphosphate Triphosphohydrolase 1	Protein Coding	Q9Y3Z3	47	GC20M036890	2.17227	https://www.genecards.org/cgi-bin/carddisp.pl?gene=SAMHD1
KIF22	Kinesin Family Member 22	Protein Coding	Q14807	48	GC16P060756	2.16922	https://www.genecards.org/cgi-bin/carddisp.pl?gene=KIF22
AASDH	Aminoadipate-Semialdehyde Dehydrogenase	Protein Coding	Q4L235	39	GC04M056340	2.16263	https://www.genecards.org/cgi-bin/carddisp.pl?gene=AASDH
REST	RE1 Silencing Transcription Factor	Protein Coding	Q13127	47	GC04P056907	2.15786	https://www.genecards.org/cgi-bin/carddisp.pl?gene=REST
PIGS	Phosphatidylinositol Glycan Anchor Biosynthesis Class S	Protein Coding	Q96S52	44	GC17M028553	2.15561	https://www.genecards.org/cgi-bin/carddisp.pl?gene=PIGS
YIF1B	Yip1 Interacting Factor Homolog B, Membrane Trafficking Protein	Protein Coding	Q5BJH7	41	GC19M038303	2.14798	https://www.genecards.org/cgi-bin/carddisp.pl?gene=YIF1B
PANX1	Pannexin 1	Protein Coding	Q96RD7	48	GC11P094128	2.14458	https://www.genecards.org/cgi-bin/carddisp.pl?gene=PANX1
PPP2R2B	Protein Phosphatase 2 Regulatory Subunit Bbeta	Protein Coding	Q00005	49	GC05M146582	2.14184	https://www.genecards.org/cgi-bin/carddisp.pl?gene=PPP2R2B
SON	SON DNA And RNA Binding Protein	Protein Coding	P18583	44	GC21P033542	2.14069	https://www.genecards.org/cgi-bin/carddisp.pl?gene=SON
VRK1	VRK Serine/Threonine Kinase 1	Protein Coding	Q99986	51	GC14P096797	2.13834	https://www.genecards.org/cgi-bin/carddisp.pl?gene=VRK1
ERLIN2	ER Lipid Raft Associated 2	Protein Coding	O94905	47	GC08P037736	2.13834	https://www.genecards.org/cgi-bin/carddisp.pl?gene=ERLIN2
CDC42	Cell Division Cycle 42	Protein Coding	P60953	54	GC01P022052	2.13723	https://www.genecards.org/cgi-bin/carddisp.pl?gene=CDC42
MTRR	5-Methyltetrahydrofolate-Homocysteine Methyltransferase Reductase	Protein Coding	Q9UBK8	47	GC05P007851	2.13723	https://www.genecards.org/cgi-bin/carddisp.pl?gene=MTRR
KLF4	KLF Transcription Factor 4	Protein Coding	O43474	50	GC09M107484	2.13683	https://www.genecards.org/cgi-bin/carddisp.pl?gene=KLF4
TRPV4	Transient Receptor Potential Cation Channel Subfamily V Member 4	Protein Coding	Q9HBA0	52	GC12M109783	2.13013	https://www.genecards.org/cgi-bin/carddisp.pl?gene=TRPV4
HSPG2	Heparan Sulfate Proteoglycan 2	Protein Coding	P98160	52	GC01M021822	2.12873	https://www.genecards.org/cgi-bin/carddisp.pl?gene=HSPG2
SLC1A4	Solute Carrier Family 1 Member 4	Protein Coding	P43007	48	GC02P064988	2.12488	https://www.genecards.org/cgi-bin/carddisp.pl?gene=SLC1A4
PEPD	Peptidase D	Protein Coding	P12955	49	GC19M033386	2.12207	https://www.genecards.org/cgi-bin/carddisp.pl?gene=PEPD
PIGW	Phosphatidylinositol Glycan Anchor Biosynthesis Class W	Protein Coding	Q7Z7B1	41	GC17P036534	2.12178	https://www.genecards.org/cgi-bin/carddisp.pl?gene=PIGW
ALDH3B1	Aldehyde Dehydrogenase 3 Family Member B1	Protein Coding	P43353	44	GC11P082125	2.11997	https://www.genecards.org/cgi-bin/carddisp.pl?gene=ALDH3B1
GNB2	G Protein Subunit Beta 2	Protein Coding	P62879	47	GC07P100673	2.11786	https://www.genecards.org/cgi-bin/carddisp.pl?gene=GNB2
GALNT2	Polypeptide N-Acetylgalactosaminyltransferase 2	Protein Coding	Q10471	48	GC01P230057	2.11265	https://www.genecards.org/cgi-bin/carddisp.pl?gene=GALNT2
UGP2	UDP-Glucose Pyrophosphorylase 2	Protein Coding	Q16851	47	GC02P063840	2.11265	https://www.genecards.org/cgi-bin/carddisp.pl?gene=UGP2
TRAPPC2L	Trafficking Protein Particle Complex Subunit 2L	Protein Coding	Q9UL33	41	GC16P088856	2.11265	https://www.genecards.org/cgi-bin/carddisp.pl?gene=TRAPPC2L
CNTNAP2-AS1	CNTNAP2 Antisense RNA 1	RNA Gene		11	GC07M147081	2.1093	https://www.genecards.org/cgi-bin/carddisp.pl?gene=CNTNAP2-AS1
PADI6	Peptidyl Arginine Deiminase 6	Protein Coding	Q6TGC4	42	GC01P019118	2.10734	https://www.genecards.org/cgi-bin/carddisp.pl?gene=PADI6
GH-LCR	Growth Hormone Locus Control Region	Functional Element		4	GC17P063917	2.10716	https://www.genecards.org/cgi-bin/carddisp.pl?gene=GH-LCR
LAMB1	Laminin Subunit Beta 1	Protein Coding	P07942	53	GC07M107923	2.10572	https://www.genecards.org/cgi-bin/carddisp.pl?gene=LAMB1
NFE2L2	NFE2 Like BZIP Transcription Factor 2	Protein Coding	Q16236	54	GC02M177227	2.10194	https://www.genecards.org/cgi-bin/carddisp.pl?gene=NFE2L2
STUB1	STIP1 Homology And U-Box Containing Protein 1	Protein Coding	Q9UNE7	49	GC16P059753	2.0999	https://www.genecards.org/cgi-bin/carddisp.pl?gene=STUB1
IL11RA	Interleukin 11 Receptor Subunit Alpha	Protein Coding	Q14626	48	GC09P054398	2.09875	https://www.genecards.org/cgi-bin/carddisp.pl?gene=IL11RA
PRDM16	PR/SET Domain 16	Protein Coding	Q9HAZ2	48	GC01P008458	2.09875	https://www.genecards.org/cgi-bin/carddisp.pl?gene=PRDM16
NUSAP1	Nucleolar And Spindle Associated Protein 1	Protein Coding	Q9BXS6	39	GC15P061289	2.09868	https://www.genecards.org/cgi-bin/carddisp.pl?gene=NUSAP1
ZP2	Zona Pellucida Glycoprotein 2	Protein Coding	Q05996	42	GC16M021203	2.09206	https://www.genecards.org/cgi-bin/carddisp.pl?gene=ZP2
AARS2	Alanyl-TRNA Synthetase 2, Mitochondrial	Protein Coding	Q5JTZ9	47	GC06M087555	2.08847	https://www.genecards.org/cgi-bin/carddisp.pl?gene=AARS2
CYP2U1	Cytochrome P450 Family 2 Subfamily U Member 1	Protein Coding	Q7Z449	46	GC04P107931	2.08847	https://www.genecards.org/cgi-bin/carddisp.pl?gene=CYP2U1
ERLIN1	ER Lipid Raft Associated 1	Protein Coding	O75477	46	GC10M100150	2.08847	https://www.genecards.org/cgi-bin/carddisp.pl?gene=ERLIN1
DDHD1	DDHD Domain Containing 1	Protein Coding	Q8NEL9	42	GC14M053036	2.08847	https://www.genecards.org/cgi-bin/carddisp.pl?gene=DDHD1
SH3TC2	SH3 Domain And Tetratricopeptide Repeats 2	Protein Coding	Q8TF17	41	GC05M148923	2.08847	https://www.genecards.org/cgi-bin/carddisp.pl?gene=SH3TC2
C19orf12	Chromosome 19 Open Reading Frame 12	Protein Coding	Q9NSK7	39	GC19M085371	2.08847	https://www.genecards.org/cgi-bin/carddisp.pl?gene=C19orf12
CNTN1	Contactin 1	Protein Coding	Q12860	50	GC12P040692	2.08782	https://www.genecards.org/cgi-bin/carddisp.pl?gene=CNTN1
RNF166	Ring Finger Protein 166	Protein Coding	Q96A37	39	GC16M088696	2.08782	https://www.genecards.org/cgi-bin/carddisp.pl?gene=RNF166
AKAP9	A-Kinase Anchoring Protein 9	Protein Coding	Q99996	46	GC07P091940	2.08736	https://www.genecards.org/cgi-bin/carddisp.pl?gene=AKAP9
HTR1B	5-Hydroxytryptamine Receptor 1B	Protein Coding	P28222	47	GC06M087975	2.08386	https://www.genecards.org/cgi-bin/carddisp.pl?gene=HTR1B
PAGR1	PAXIP1 Associated Glutamate Rich Protein 1	Protein Coding	Q9BTK6	37	GC16P060761	2.08153	https://www.genecards.org/cgi-bin/carddisp.pl?gene=PAGR1
TXN2	Thioredoxin 2	Protein Coding	Q99757	47	GC22M036467	2.08083	https://www.genecards.org/cgi-bin/carddisp.pl?gene=TXN2
CAMLG	Calcium Modulating Ligand	Protein Coding	P49069	45	GC05P134738	2.08083	https://www.genecards.org/cgi-bin/carddisp.pl?gene=CAMLG
PIPOX	Pipecolic Acid And Sarcosine Oxidase	Protein Coding	Q9P0Z9	41	GC17P093116	2.07488	https://www.genecards.org/cgi-bin/carddisp.pl?gene=PIPOX
C16orf54	Chromosome 16 Open Reading Frame 54	Protein Coding	Q6UWD8	34	GC16M042396	2.07488	https://www.genecards.org/cgi-bin/carddisp.pl?gene=C16orf54
KCNC4	Potassium Voltage-Gated Channel Subfamily C Member 4	Protein Coding	Q03721	47	GC01P110810	2.07478	https://www.genecards.org/cgi-bin/carddisp.pl?gene=KCNC4
USP7	Ubiquitin Specific Peptidase 7	Protein Coding	Q93009	53	GC16M008892	2.07258	https://www.genecards.org/cgi-bin/carddisp.pl?gene=USP7
ATRIP	ATR Interacting Protein	Protein Coding	Q8WXE1	46	GC03P054917	2.07234	https://www.genecards.org/cgi-bin/carddisp.pl?gene=ATRIP
ATRIP-TREX1	ATRIP-TREX1 Readthrough	RNA Gene		8	GC03P054918	2.07234	https://www.genecards.org/cgi-bin/carddisp.pl?gene=ATRIP-TREX1
ALG2	ALG2 Alpha-1,3/1,6-Mannosyltransferase	Protein Coding	Q9H553	45	GC09M099216	2.0712	https://www.genecards.org/cgi-bin/carddisp.pl?gene=ALG2
CLCN1	Chloride Voltage-Gated Channel 1	Protein Coding	P35523	47	GC07P143316	2.07106	https://www.genecards.org/cgi-bin/carddisp.pl?gene=CLCN1
SLC6A12	Solute Carrier Family 6 Member 12	Protein Coding	P48065	45	GC12M000183	2.06748	https://www.genecards.org/cgi-bin/carddisp.pl?gene=SLC6A12
HRAS	HRas Proto-Oncogene, GTPase	Protein Coding	P01112	55	GC11M009562	2.06691	https://www.genecards.org/cgi-bin/carddisp.pl?gene=HRAS
CYB561D2	Cytochrome B561 Family Member D2	Protein Coding	O14569	37	GC03P050350	2.06315	https://www.genecards.org/cgi-bin/carddisp.pl?gene=CYB561D2
PRADX	PRC2 And DDX5 Associated LncRNA	RNA Gene		14	GC11P007318	2.06315	https://www.genecards.org/cgi-bin/carddisp.pl?gene=PRADX
LOC127898564	CYB561D2-LOC101928965	RNA Gene		7	GC03P055710	2.06315	https://www.genecards.org/cgi-bin/carddisp.pl?gene=LOC127898564
CAPN3	Calpain 3	Protein Coding	P20807	51	GC15P042359	2.06167	https://www.genecards.org/cgi-bin/carddisp.pl?gene=CAPN3
NAXE	NAD(P)HX Epimerase	Protein Coding	Q8NCW5	45	GC01P156591	2.06154	https://www.genecards.org/cgi-bin/carddisp.pl?gene=NAXE
NBN	Nibrin	Protein Coding	O60934	52	GC08M089933	2.05986	https://www.genecards.org/cgi-bin/carddisp.pl?gene=NBN
GNAS	GNAS Complex Locus	Protein Coding	P84996	53	GC20P058839	2.05886	https://www.genecards.org/cgi-bin/carddisp.pl?gene=GNAS
ADIPOQ	Adiponectin, C1Q And Collagen Domain Containing	Protein Coding	Q15848	50	GC03P186842	2.05629	https://www.genecards.org/cgi-bin/carddisp.pl?gene=ADIPOQ
DPM1	Dolichyl-Phosphate Mannosyltransferase Subunit 1, Catalytic	Protein Coding	O60762	47	GC20M050934	2.05566	https://www.genecards.org/cgi-bin/carddisp.pl?gene=DPM1
ERGIC3	ERGIC And Golgi 3	Protein Coding	Q9Y282	41	GC20P035542	2.05187	https://www.genecards.org/cgi-bin/carddisp.pl?gene=ERGIC3
CAMTA2	Calmodulin Binding Transcription Activator 2	Protein Coding	O94983	35	GC17M015166	2.05187	https://www.genecards.org/cgi-bin/carddisp.pl?gene=CAMTA2
ZNF713	Zinc Finger Protein 713	Protein Coding	Q8N859	34	GC07P055887	2.05187	https://www.genecards.org/cgi-bin/carddisp.pl?gene=ZNF713
TMEM268	Transmembrane Protein 268	Protein Coding	Q5VZI3	33	GC09P114603	2.05187	https://www.genecards.org/cgi-bin/carddisp.pl?gene=TMEM268
NBPF9	NBPF Member 9	Protein Coding	P0DPF3	27	GC01M158462	2.05187	https://www.genecards.org/cgi-bin/carddisp.pl?gene=NBPF9
FOXD4L5	Forkhead Box D4 Like 5	Protein Coding	Q5VV16	25	GC09M065282	2.05187	https://www.genecards.org/cgi-bin/carddisp.pl?gene=FOXD4L5
NBPF19	NBPF Member 19	Protein Coding	A0A087WUL8	17	GC01P149475	2.05187	https://www.genecards.org/cgi-bin/carddisp.pl?gene=NBPF19
SHQ1	SHQ1, H/ACA Ribonucleoprotein Assembly Factor	Protein Coding	Q6PI26	40	GC03M072725	2.04944	https://www.genecards.org/cgi-bin/carddisp.pl?gene=SHQ1
AP1G1	Adaptor Related Protein Complex 1 Subunit Gamma 1	Protein Coding	O43747	46	GC16M071729	2.04697	https://www.genecards.org/cgi-bin/carddisp.pl?gene=AP1G1
BCYRN1	Brain Cytoplasmic RNA 1	RNA Gene		20	GC02P047253	2.03925	https://www.genecards.org/cgi-bin/carddisp.pl?gene=BCYRN1
SMAD9	SMAD Family Member 9	Protein Coding	O15198	50	GC13M036844	2.03728	https://www.genecards.org/cgi-bin/carddisp.pl?gene=SMAD9
TMEM207	Transmembrane Protein 207	Protein Coding	Q6UWW9	32	GC03M190428	2.03728	https://www.genecards.org/cgi-bin/carddisp.pl?gene=TMEM207
ARSA	Arylsulfatase A	Protein Coding	P15289	51	GC22M050622	2.03297	https://www.genecards.org/cgi-bin/carddisp.pl?gene=ARSA
GSTA4	Glutathione S-Transferase Alpha 4	Protein Coding	O15217	44	GC06M052977	2.03229	https://www.genecards.org/cgi-bin/carddisp.pl?gene=GSTA4
RNF115	Ring Finger Protein 115	Protein Coding	Q9Y4L5	40	GC01M145738	2.03229	https://www.genecards.org/cgi-bin/carddisp.pl?gene=RNF115
GOLGA8H	Golgin A8 Family Member H	Protein Coding	P0CJ92	24	GC15P030604	2.03229	https://www.genecards.org/cgi-bin/carddisp.pl?gene=GOLGA8H
HEXA	Hexosaminidase Subunit Alpha	Protein Coding	P06865	50	GC15M072340	2.0299	https://www.genecards.org/cgi-bin/carddisp.pl?gene=HEXA
CYP1A2	Cytochrome P450 Family 1 Subfamily A Member 2	Protein Coding	P05177	48	GC15P074748	2.02582	https://www.genecards.org/cgi-bin/carddisp.pl?gene=CYP1A2
FKRP	Fukutin Related Protein	Protein Coding	Q9H9S5	43	GC19P096216	2.02451	https://www.genecards.org/cgi-bin/carddisp.pl?gene=FKRP
TANGO2	Transport And Golgi Organization 2 Homolog	Protein Coding	Q6ICL3	40	GC22P020017	2.02248	https://www.genecards.org/cgi-bin/carddisp.pl?gene=TANGO2
MCOLN1	Mucolipin TRP Cation Channel 1	Protein Coding	Q9GZU1	47	GC19P095050	2.02051	https://www.genecards.org/cgi-bin/carddisp.pl?gene=MCOLN1
LOC126862673	CDK7 Strongly-Dependent Group 2 Enhancer GRCh37_chr17:80877734-80878933	Functional Element		3	GC17P095845	2.01993	https://www.genecards.org/cgi-bin/carddisp.pl?gene=LOC126862673
ARF1	ADP Ribosylation Factor 1	Protein Coding	P84077	49	GC01P228082	2.01958	https://www.genecards.org/cgi-bin/carddisp.pl?gene=ARF1
ATP2B1	ATPase Plasma Membrane Ca2+ Transporting 1	Protein Coding	P20020	48	GC12M089588	2.01958	https://www.genecards.org/cgi-bin/carddisp.pl?gene=ATP2B1
DHX16	DEAH-Box Helicase 16	Protein Coding	O60231	47	GC06M030653	2.01958	https://www.genecards.org/cgi-bin/carddisp.pl?gene=DHX16
ATP8A2	ATPase Phospholipid Transporting 8A2	Protein Coding	Q9NTI2	42	GC13P026281	2.01858	https://www.genecards.org/cgi-bin/carddisp.pl?gene=ATP8A2
XRCC6	X-Ray Repair Cross Complementing 6	Protein Coding	P12956	48	GC22P061039	2.01841	https://www.genecards.org/cgi-bin/carddisp.pl?gene=XRCC6
PCSK5	Proprotein Convertase Subtilisin/Kexin Type 5	Protein Coding	Q92824	45	GC09P075890	2.01841	https://www.genecards.org/cgi-bin/carddisp.pl?gene=PCSK5
PHF1	PHD Finger Protein 1	Protein Coding	O43189	44	GC06P118988	2.01841	https://www.genecards.org/cgi-bin/carddisp.pl?gene=PHF1
H2BC21	H2B Clustered Histone 21	Protein Coding	Q16778	43	GC01M158552	2.01841	https://www.genecards.org/cgi-bin/carddisp.pl?gene=H2BC21
KICS2	KICSTOR Subunit 2	Protein Coding	Q96MD2	33	GC12M064187	2.01764	https://www.genecards.org/cgi-bin/carddisp.pl?gene=KICS2
COL18A1	Collagen Type XVIII Alpha 1 Chain	Protein Coding	P39060	50	GC21P045405	2.01652	https://www.genecards.org/cgi-bin/carddisp.pl?gene=COL18A1
KAT5	Lysine Acetyltransferase 5	Protein Coding	Q92993	53	GC11P065711	2.01515	https://www.genecards.org/cgi-bin/carddisp.pl?gene=KAT5
COMT	Catechol-O-Methyltransferase	Protein Coding	P21964	54	GC22P019941	2.01324	https://www.genecards.org/cgi-bin/carddisp.pl?gene=COMT
LOC110121269	VISTA Enhancer Hs2177	Functional Element		4	GC03P039011	2.00939	https://www.genecards.org/cgi-bin/carddisp.pl?gene=LOC110121269
CERS2	Ceramide Synthase 2	Protein Coding	Q96G23	46	GC01M150960	2.00436	https://www.genecards.org/cgi-bin/carddisp.pl?gene=CERS2
IL16	Interleukin 16	Protein Coding	Q14005	45	GC15P081159	2.00436	https://www.genecards.org/cgi-bin/carddisp.pl?gene=IL16
CERS3	Ceramide Synthase 3	Protein Coding	Q8IU89	44	GC15M141365	2.00436	https://www.genecards.org/cgi-bin/carddisp.pl?gene=CERS3
BTNL2	Butyrophilin Like 2	Protein Coding	Q9UIR0	42	GC06M032393	2.00436	https://www.genecards.org/cgi-bin/carddisp.pl?gene=BTNL2
MIR330	MicroRNA 330	RNA Gene		21	GC19M085706	2.00436	https://www.genecards.org/cgi-bin/carddisp.pl?gene=MIR330
ARNT2	Aryl Hydrocarbon Receptor Nuclear Translocator 2	Protein Coding	Q9HBZ2	47	GC15P080404	2.0017	https://www.genecards.org/cgi-bin/carddisp.pl?gene=ARNT2
HYLS1	HYLS1 Centriolar And Ciliogenesis Associated	Protein Coding	Q96M11	42	GC11P125883	2.0017	https://www.genecards.org/cgi-bin/carddisp.pl?gene=HYLS1
GHRH	Growth Hormone Releasing Hormone	Protein Coding	P01286	41	GC20M037251	2.00109	https://www.genecards.org/cgi-bin/carddisp.pl?gene=GHRH
PIGC	Phosphatidylinositol Glycan Anchor Biosynthesis Class C	Protein Coding	Q92535	42	GC01M172339	2.00014	https://www.genecards.org/cgi-bin/carddisp.pl?gene=PIGC
CCL2	C-C Motif Chemokine Ligand 2	Protein Coding	P13500	52	GC17P034255	1.9978	https://www.genecards.org/cgi-bin/carddisp.pl?gene=CCL2
CTNNB1	Catenin Beta 1	Protein Coding	P35222	57	GC03P041194	1.99766	https://www.genecards.org/cgi-bin/carddisp.pl?gene=CTNNB1
NLRP3	NLR Family Pyrin Domain Containing 3	Protein Coding	Q96P20	52	GC01P247416	1.99722	https://www.genecards.org/cgi-bin/carddisp.pl?gene=NLRP3
RAC1	Rac Family Small GTPase 1	Protein Coding	P63000	52	GC07P009178	1.99711	https://www.genecards.org/cgi-bin/carddisp.pl?gene=RAC1
BCKDHA	Branched Chain Keto Acid Dehydrogenase E1 Subunit Alpha	Protein Coding	P12694	47	GC19P096041	1.99642	https://www.genecards.org/cgi-bin/carddisp.pl?gene=BCKDHA
SCAMP4	Secretory Carrier Membrane Protein 4	Protein Coding	Q969E2	38	GC19P001905	1.9959	https://www.genecards.org/cgi-bin/carddisp.pl?gene=SCAMP4
AP5Z1	Adaptor Related Protein Complex 5 Subunit Zeta 1	Protein Coding	O43299	41	GC07P004775	1.99359	https://www.genecards.org/cgi-bin/carddisp.pl?gene=AP5Z1
LOC101928965	Uncharacterized LOC101928965	RNA Gene		10	GC03P055189	1.99359	https://www.genecards.org/cgi-bin/carddisp.pl?gene=LOC101928965
ASPA	Aspartoacylase	Protein Coding	P45381	47	GC17P003472	1.9925	https://www.genecards.org/cgi-bin/carddisp.pl?gene=ASPA
EIF2B3	Eukaryotic Translation Initiation Factor 2B Subunit Gamma	Protein Coding	Q9NR50	45	GC01M044850	1.99244	https://www.genecards.org/cgi-bin/carddisp.pl?gene=EIF2B3
NDUFAF5	NADH:Ubiquinone Oxidoreductase Complex Assembly Factor 5	Protein Coding	Q5TEU4	40	GC20P013978	1.99133	https://www.genecards.org/cgi-bin/carddisp.pl?gene=NDUFAF5
TIMP1	TIMP Metallopeptidase Inhibitor 1	Protein Coding	P01033	48	GC0XP053104	1.98806	https://www.genecards.org/cgi-bin/carddisp.pl?gene=TIMP1
AIMP1	Aminoacyl TRNA Synthetase Complex Interacting Multifunctional Protein 1	Protein Coding	Q12904	49	GC04P106315	1.98507	https://www.genecards.org/cgi-bin/carddisp.pl?gene=AIMP1
STMN1	Stathmin 1	Protein Coding	P16949	48	GC01M025884	1.98308	https://www.genecards.org/cgi-bin/carddisp.pl?gene=STMN1
KCNQ2-AS1	KCNQ2 Antisense RNA 1	RNA Gene		12	GC20P066075	1.98283	https://www.genecards.org/cgi-bin/carddisp.pl?gene=KCNQ2-AS1
LOC125387319	Sharpr-MPRA Regulatory Region 327	Functional Element		2	GC20P066171	1.98283	https://www.genecards.org/cgi-bin/carddisp.pl?gene=LOC125387319
E2F4	E2F Transcription Factor 4	Protein Coding	Q16254	48	GC16P067192	1.97895	https://www.genecards.org/cgi-bin/carddisp.pl?gene=E2F4
CHIT1	Chitinase 1	Protein Coding	Q13231	47	GC01M203213	1.97895	https://www.genecards.org/cgi-bin/carddisp.pl?gene=CHIT1
E2F1	E2F Transcription Factor 1	Protein Coding	Q01094	47	GC20M033675	1.97895	https://www.genecards.org/cgi-bin/carddisp.pl?gene=E2F1
FGF19	Fibroblast Growth Factor 19	Protein Coding	O95750	47	GC11M117068	1.97895	https://www.genecards.org/cgi-bin/carddisp.pl?gene=FGF19
KLB	Klotho Beta	Protein Coding	Q86Z14	45	GC04P039408	1.97895	https://www.genecards.org/cgi-bin/carddisp.pl?gene=KLB
TSKU	Tsukushi, Small Leucine Rich Proteoglycan	Protein Coding	Q8WUA8	39	GC11P076782	1.97895	https://www.genecards.org/cgi-bin/carddisp.pl?gene=TSKU
U2AF1	U2 Small Nuclear RNA Auxiliary Factor 1	Protein Coding	Q01081	46	GC21M043092	1.97647	https://www.genecards.org/cgi-bin/carddisp.pl?gene=U2AF1
EDNRB	Endothelin Receptor Type B	Protein Coding	P24530	53	GC13M077895	1.97528	https://www.genecards.org/cgi-bin/carddisp.pl?gene=EDNRB
SYN3	Synapsin III	Protein Coding	O14994	44	GC22M072550	1.97523	https://www.genecards.org/cgi-bin/carddisp.pl?gene=SYN3
TMTC2	Transmembrane O-Mannosyltransferase Targeting Cadherins 2	Protein Coding	Q8N394	40	GC12P082687	1.97523	https://www.genecards.org/cgi-bin/carddisp.pl?gene=TMTC2
GPX1	Glutathione Peroxidase 1	Protein Coding	P07203	48	GC03M053139	1.97312	https://www.genecards.org/cgi-bin/carddisp.pl?gene=GPX1
MIR328	MicroRNA 328	RNA Gene		21	GC16M067203	1.96065	https://www.genecards.org/cgi-bin/carddisp.pl?gene=MIR328
TLR4	Toll Like Receptor 4	Protein Coding	O00206	54	GC09P117704	1.95802	https://www.genecards.org/cgi-bin/carddisp.pl?gene=TLR4
LOC106736468	15q13.2-13.3 Gamma Inversion Proximal Recombination Region	Functional Element		2	GC15P062178	1.95609	https://www.genecards.org/cgi-bin/carddisp.pl?gene=LOC106736468
LOC106736469	15q13.2-13.3 Gamma Inversion Distal Recombination Region	Functional Element		2	GC15P062179	1.95609	https://www.genecards.org/cgi-bin/carddisp.pl?gene=LOC106736469
CHRM3	Cholinergic Receptor Muscarinic 3	Protein Coding	P20309	52	GC01P239386	1.95514	https://www.genecards.org/cgi-bin/carddisp.pl?gene=CHRM3
PLA2G4A	Phospholipase A2 Group IVA	Protein Coding	P47712	51	GC01P186798	1.95514	https://www.genecards.org/cgi-bin/carddisp.pl?gene=PLA2G4A
NFE2L1	NFE2 Like BZIP Transcription Factor 1	Protein Coding	Q14494	47	GC17P093878	1.95514	https://www.genecards.org/cgi-bin/carddisp.pl?gene=NFE2L1
C1orf94	Chromosome 1 Open Reading Frame 94	Protein Coding	Q6P1W5	33	GC01P034166	1.95514	https://www.genecards.org/cgi-bin/carddisp.pl?gene=C1orf94
LOC126862866	MED14-Independent Group 3 Enhancer GRCh37_chr19:13445719-13446918	Functional Element		3	GC19P097999	1.95401	https://www.genecards.org/cgi-bin/carddisp.pl?gene=LOC126862866
TUG1	Taurine Up-Regulated 1	Protein Coding	A0A6I8PU40	26	GC22P030969	1.95385	https://www.genecards.org/cgi-bin/carddisp.pl?gene=TUG1
SCRN2	Secernin 2	Protein Coding	Q96FV2	39	GC17M047837	1.95095	https://www.genecards.org/cgi-bin/carddisp.pl?gene=SCRN2
SLC20A2	Solute Carrier Family 20 Member 2	Protein Coding	Q08357	50	GC08M042416	1.94929	https://www.genecards.org/cgi-bin/carddisp.pl?gene=SLC20A2
TRMT10A	TRNA Methyltransferase 10A	Protein Coding	Q8TBZ6	39	GC04M099546	1.94929	https://www.genecards.org/cgi-bin/carddisp.pl?gene=TRMT10A
EARS2	Glutamyl-TRNA Synthetase 2, Mitochondrial	Protein Coding	Q5JPH6	45	GC16M024798	1.94568	https://www.genecards.org/cgi-bin/carddisp.pl?gene=EARS2
ABCD1	ATP Binding Cassette Subfamily D Member 1	Protein Coding	P33897	50	GC0XP153724	1.9455	https://www.genecards.org/cgi-bin/carddisp.pl?gene=ABCD1
SHMT1	Serine Hydroxymethyltransferase 1	Protein Coding	P34896	48	GC17M067171	1.94329	https://www.genecards.org/cgi-bin/carddisp.pl?gene=SHMT1
TOP2A	DNA Topoisomerase II Alpha	Protein Coding	P11388	54	GC17M040388	1.94247	https://www.genecards.org/cgi-bin/carddisp.pl?gene=TOP2A
FGF2	Fibroblast Growth Factor 2	Protein Coding	P09038	49	GC04P122826	1.94154	https://www.genecards.org/cgi-bin/carddisp.pl?gene=FGF2
UCHL1	Ubiquitin C-Terminal Hydrolase L1	Protein Coding	P09936	56	GC04P041256	1.93255	https://www.genecards.org/cgi-bin/carddisp.pl?gene=UCHL1
MIR142	MicroRNA 142	RNA Gene		22	GC17M058331	1.93071	https://www.genecards.org/cgi-bin/carddisp.pl?gene=MIR142
P2RX7	Purinergic Receptor P2X 7	Protein Coding	Q99572	50	GC12P129987	1.93017	https://www.genecards.org/cgi-bin/carddisp.pl?gene=P2RX7
NAGLU	N-Acetyl-Alpha-Glucosaminidase	Protein Coding	P54802	47	GC17P093664	1.92954	https://www.genecards.org/cgi-bin/carddisp.pl?gene=NAGLU
SPTBN2	Spectrin Beta, Non-Erythrocytic 2	Protein Coding	O15020	46	GC11M116966	1.92813	https://www.genecards.org/cgi-bin/carddisp.pl?gene=SPTBN2
HTT	Huntingtin	Protein Coding	P42858	48	GC04P003041	1.92698	https://www.genecards.org/cgi-bin/carddisp.pl?gene=HTT
ZP3	Zona Pellucida Glycoprotein 3	Protein Coding	P21754	47	GC07P082856	1.92082	https://www.genecards.org/cgi-bin/carddisp.pl?gene=ZP3
ACAP1	ArfGAP With Coiled-Coil, Ankyrin Repeat And PH Domains 1	Protein Coding	Q15027	44	GC17P092354	1.92082	https://www.genecards.org/cgi-bin/carddisp.pl?gene=ACAP1
TLX1	T Cell Leukemia Homeobox 1	Protein Coding	P31314	43	GC10P104834	1.92082	https://www.genecards.org/cgi-bin/carddisp.pl?gene=TLX1
PKNOX1	PBX/Knotted 1 Homeobox 1	Protein Coding	P55347	42	GC21P042974	1.92082	https://www.genecards.org/cgi-bin/carddisp.pl?gene=PKNOX1
TIMM9	Translocase Of Inner Mitochondrial Membrane 9	Protein Coding	Q9Y5J7	42	GC14M058408	1.92082	https://www.genecards.org/cgi-bin/carddisp.pl?gene=TIMM9
CBFA2T2	CBFA2/RUNX1 Partner Transcriptional Co-Repressor 2	Protein Coding	O43439	41	GC20P033490	1.92082	https://www.genecards.org/cgi-bin/carddisp.pl?gene=CBFA2T2
PAIP2	Poly(A) Binding Protein Interacting Protein 2	Protein Coding	Q9BPZ3	41	GC05P149594	1.92082	https://www.genecards.org/cgi-bin/carddisp.pl?gene=PAIP2
SAP30L	SAP30 Like	Protein Coding	Q9HAJ7	41	GC05P154445	1.92082	https://www.genecards.org/cgi-bin/carddisp.pl?gene=SAP30L
ANKRD44	Ankyrin Repeat Domain 44	Protein Coding	Q8N8A2	39	GC02M196967	1.92082	https://www.genecards.org/cgi-bin/carddisp.pl?gene=ANKRD44
NOTO	Notochord Homeobox	Protein Coding	A8MTQ0	33	GC02P073202	1.92082	https://www.genecards.org/cgi-bin/carddisp.pl?gene=NOTO
MIR1305	MicroRNA 1305	RNA Gene		17	GC04P182169	1.92082	https://www.genecards.org/cgi-bin/carddisp.pl?gene=MIR1305
LIG3	DNA Ligase 3	Protein Coding	P49916	49	GC17P034980	1.91871	https://www.genecards.org/cgi-bin/carddisp.pl?gene=LIG3
CCL4	C-C Motif Chemokine Ligand 4	Protein Coding	P13236	44	GC17P036103	1.91672	https://www.genecards.org/cgi-bin/carddisp.pl?gene=CCL4
ACOX1	Acyl-CoA Oxidase 1	Protein Coding	Q15067	50	GC17M075941	1.91565	https://www.genecards.org/cgi-bin/carddisp.pl?gene=ACOX1
MIR494	MicroRNA 494	RNA Gene		18	GC14P114469	1.91535	https://www.genecards.org/cgi-bin/carddisp.pl?gene=MIR494
TRE-TTC3-1	TRNA-Glu (Anticodon TTC) 3-1	RNA Gene		10	GC01P019097	1.91445	https://www.genecards.org/cgi-bin/carddisp.pl?gene=TRE-TTC3-1
GJB1	Gap Junction Protein Beta 1	Protein Coding	P08034	50	GC0XP071212	1.91436	https://www.genecards.org/cgi-bin/carddisp.pl?gene=GJB1
LOC126863160	CDK7 Strongly-Dependent Group 2 Enhancer GRCh37_chr22:42462918-42464117	Functional Element		3	GC22P061911	1.90536	https://www.genecards.org/cgi-bin/carddisp.pl?gene=LOC126863160
TPI1	Triosephosphate Isomerase 1	Protein Coding	P60174	51	GC12P006867	1.9048	https://www.genecards.org/cgi-bin/carddisp.pl?gene=TPI1
PLK2	Polo Like Kinase 2	Protein Coding	Q9NYY3	48	GC05M058453	1.9048	https://www.genecards.org/cgi-bin/carddisp.pl?gene=PLK2
TNFSF15	TNF Superfamily Member 15	Protein Coding	O95150	48	GC09M114784	1.9048	https://www.genecards.org/cgi-bin/carddisp.pl?gene=TNFSF15
XPNPEP2	X-Prolyl Aminopeptidase 2	Protein Coding	O43895	47	GC0XP129738	1.9048	https://www.genecards.org/cgi-bin/carddisp.pl?gene=XPNPEP2
THY1	Thy-1 Cell Surface Antigen	Protein Coding	P04216	46	GC11M119505	1.9048	https://www.genecards.org/cgi-bin/carddisp.pl?gene=THY1
IL11	Interleukin 11	Protein Coding	P20809	45	GC19M055364	1.9048	https://www.genecards.org/cgi-bin/carddisp.pl?gene=IL11
MMP3	Matrix Metallopeptidase 3	Protein Coding	P08254	53	GC11M102835	1.90287	https://www.genecards.org/cgi-bin/carddisp.pl?gene=MMP3
LOC107988032	Xq28 Proximal FLNA-EMD Recombination Region	Functional Element		4	GC0XP154335	1.90014	https://www.genecards.org/cgi-bin/carddisp.pl?gene=LOC107988032
ARHGEF16	Rho Guanine Nucleotide Exchange Factor 16	Protein Coding	Q5VV41	42	GC01P003454	1.89966	https://www.genecards.org/cgi-bin/carddisp.pl?gene=ARHGEF16
MYH1	Myosin Heavy Chain 1	Protein Coding	P12882	42	GC17M010492	1.89966	https://www.genecards.org/cgi-bin/carddisp.pl?gene=MYH1
SULT1A3	Sulfotransferase Family 1A Member 3	Protein Coding	P0DMM9	40	GC16P030199	1.89966	https://www.genecards.org/cgi-bin/carddisp.pl?gene=SULT1A3
MICU3	Mitochondrial Calcium Uptake Family Member 3	Protein Coding	Q86XE3	36	GC08P017027	1.89966	https://www.genecards.org/cgi-bin/carddisp.pl?gene=MICU3
CD40LG	CD40 Ligand	Protein Coding	P29965	53	GC0XP136649	1.89896	https://www.genecards.org/cgi-bin/carddisp.pl?gene=CD40LG
DPYSL5	Dihydropyrimidinase Like 5	Protein Coding	Q9BPU6	44	GC02P026847	1.89719	https://www.genecards.org/cgi-bin/carddisp.pl?gene=DPYSL5
TDP1	Tyrosyl-DNA Phosphodiesterase 1	Protein Coding	Q9NUW8	48	GC14P089954	1.89416	https://www.genecards.org/cgi-bin/carddisp.pl?gene=TDP1
MIR199A1	MicroRNA 199a-1	RNA Gene		20	GC19M010817	1.8927	https://www.genecards.org/cgi-bin/carddisp.pl?gene=MIR199A1
CDH2	Cadherin 2	Protein Coding	P19022	55	GC18M032084	1.88512	https://www.genecards.org/cgi-bin/carddisp.pl?gene=CDH2
SETX	Senataxin	Protein Coding	Q7Z333	46	GC09M132261	1.88201	https://www.genecards.org/cgi-bin/carddisp.pl?gene=SETX
LRRK2	Leucine Rich Repeat Kinase 2	Protein Coding	Q5S007	53	GC12P040196	1.87863	https://www.genecards.org/cgi-bin/carddisp.pl?gene=LRRK2
COL1A1	Collagen Type I Alpha 1 Chain	Protein Coding	P02452	53	GC17M068598	1.87732	https://www.genecards.org/cgi-bin/carddisp.pl?gene=COL1A1
MANBA	Mannosidase Beta	Protein Coding	O00462	46	GC04M102631	1.87514	https://www.genecards.org/cgi-bin/carddisp.pl?gene=MANBA
DPP6	Dipeptidyl Peptidase Like 6	Protein Coding	P42658	48	GC07P153748	1.87297	https://www.genecards.org/cgi-bin/carddisp.pl?gene=DPP6
MVK	Mevalonate Kinase	Protein Coding	Q03426	51	GC12P109573	1.86645	https://www.genecards.org/cgi-bin/carddisp.pl?gene=MVK
CDIPTOSP	CDIP Transferase Opposite Strand, Pseudogene	RNA Gene	P0DO92	17	GC16P060763	1.86379	https://www.genecards.org/cgi-bin/carddisp.pl?gene=CDIPTOSP
NR3C1	Nuclear Receptor Subfamily 3 Group C Member 1	Protein Coding	P04150	53	GC05M143277	1.85931	https://www.genecards.org/cgi-bin/carddisp.pl?gene=NR3C1
SIX4	SIX Homeobox 4	Protein Coding	Q9UIU6	42	GC14M060709	1.85714	https://www.genecards.org/cgi-bin/carddisp.pl?gene=SIX4
CHAD	Chondroadherin	Protein Coding	O15335	41	GC17M050464	1.85714	https://www.genecards.org/cgi-bin/carddisp.pl?gene=CHAD
GPBP1	GC-Rich Promoter Binding Protein 1	Protein Coding	Q86WP2	40	GC05P057173	1.85714	https://www.genecards.org/cgi-bin/carddisp.pl?gene=GPBP1
TLCD3B	TLC Domain Containing 3B	Protein Coding	Q71RH2	39	GC16M042421	1.85714	https://www.genecards.org/cgi-bin/carddisp.pl?gene=TLCD3B
ZNF358	Zinc Finger Protein 358	Protein Coding	Q9NW07	35	GC19P095049	1.85714	https://www.genecards.org/cgi-bin/carddisp.pl?gene=ZNF358
FOXP3	Forkhead Box P3	Protein Coding	Q9BZS1	51	GC0XM049250	1.85611	https://www.genecards.org/cgi-bin/carddisp.pl?gene=FOXP3
SRRM2	Serine/Arginine Repetitive Matrix 2	Protein Coding	Q9UQ35	41	GC16P059842	1.85522	https://www.genecards.org/cgi-bin/carddisp.pl?gene=SRRM2
TTN	Titin	Protein Coding	Q8WZ42	52	GC02M178525	1.85498	https://www.genecards.org/cgi-bin/carddisp.pl?gene=TTN
NEB	Nebulin	Protein Coding	P20929	45	GC02M151485	1.85303	https://www.genecards.org/cgi-bin/carddisp.pl?gene=NEB
PWP2	PWP2 Small Subunit Processome Component	Protein Coding	Q15269	42	GC21P044107	1.85303	https://www.genecards.org/cgi-bin/carddisp.pl?gene=PWP2
PCLO	Piccolo Presynaptic Cytomatrix Protein	Protein Coding	Q9Y6V0	44	GC07M082754	1.8525	https://www.genecards.org/cgi-bin/carddisp.pl?gene=PCLO
SERAC1	Serine Active Site Containing 1	Protein Coding	Q96JX3	40	GC06M158109	1.85073	https://www.genecards.org/cgi-bin/carddisp.pl?gene=SERAC1
HDAC9	Histone Deacetylase 9	Protein Coding	Q9UKV0	52	GC07P018086	1.85001	https://www.genecards.org/cgi-bin/carddisp.pl?gene=HDAC9
BRI3	Brain Protein I3	Protein Coding	O95415	36	GC07P098278	1.84491	https://www.genecards.org/cgi-bin/carddisp.pl?gene=BRI3
LINC01621	Long Intergenic Non-Protein Coding RNA 1621	RNA Gene		14	GC06M088011	1.84489	https://www.genecards.org/cgi-bin/carddisp.pl?gene=LINC01621
DPYSL2	Dihydropyrimidinase Like 2	Protein Coding	Q16555	50	GC08P026514	1.84162	https://www.genecards.org/cgi-bin/carddisp.pl?gene=DPYSL2
GC	GC Vitamin D Binding Protein	Protein Coding	P02774	48	GC04M071741	1.84072	https://www.genecards.org/cgi-bin/carddisp.pl?gene=GC
KRIT1	KRIT1 Ankyrin Repeat Containing	Protein Coding	O00522	45	GC07M092198	1.84012	https://www.genecards.org/cgi-bin/carddisp.pl?gene=KRIT1
CA1	Carbonic Anhydrase 1	Protein Coding	P00915	50	GC08M085327	1.84003	https://www.genecards.org/cgi-bin/carddisp.pl?gene=CA1
MMACHC	Metabolism Of Cobalamin Associated C	Protein Coding	Q9Y4U1	47	GC01P045500	1.83768	https://www.genecards.org/cgi-bin/carddisp.pl?gene=MMACHC
PLAUR	Plasminogen Activator, Urokinase Receptor	Protein Coding	Q03405	48	GC19M043646	1.83754	https://www.genecards.org/cgi-bin/carddisp.pl?gene=PLAUR
GABRR3	Gamma-Aminobutyric Acid Type A Receptor Subunit Rho3	Protein Coding	A8MPY1	40	GC03M097986	1.83509	https://www.genecards.org/cgi-bin/carddisp.pl?gene=GABRR3
CA8	Carbonic Anhydrase 8	Protein Coding	P35219	49	GC08M060187	1.83502	https://www.genecards.org/cgi-bin/carddisp.pl?gene=CA8
MC3R	Melanocortin 3 Receptor	Protein Coding	P41968	44	GC20P056248	1.8336	https://www.genecards.org/cgi-bin/carddisp.pl?gene=MC3R
PGAP2	Post-GPI Attachment To Proteins 2	Protein Coding	Q9UHJ9	39	GC11P003797	1.83192	https://www.genecards.org/cgi-bin/carddisp.pl?gene=PGAP2
EPOR	Erythropoietin Receptor	Protein Coding	P19235	52	GC19M011377	1.83115	https://www.genecards.org/cgi-bin/carddisp.pl?gene=EPOR
BCL2	BCL2 Apoptosis Regulator	Protein Coding	P10415	54	GC18M063123	1.82593	https://www.genecards.org/cgi-bin/carddisp.pl?gene=BCL2
KIF1C	Kinesin Family Member 1C	Protein Coding	O43896	45	GC17P092238	1.82564	https://www.genecards.org/cgi-bin/carddisp.pl?gene=KIF1C
CEP63	Centrosomal Protein 63	Protein Coding	Q96MT8	44	GC03P134485	1.82564	https://www.genecards.org/cgi-bin/carddisp.pl?gene=CEP63
GEMIN2	Gem Nuclear Organelle Associated Protein 2	Protein Coding	O14893	44	GC14P039114	1.82564	https://www.genecards.org/cgi-bin/carddisp.pl?gene=GEMIN2
SMNDC1	Survival Motor Neuron Domain Containing 1	Protein Coding	O75940	43	GC10M110290	1.82564	https://www.genecards.org/cgi-bin/carddisp.pl?gene=SMNDC1
MLLT1	MLLT1 Super Elongation Complex Subunit	Protein Coding	Q03111	42	GC19M006210	1.82564	https://www.genecards.org/cgi-bin/carddisp.pl?gene=MLLT1
SPG21	SPG21 Abhydrolase Domain Containing, Maspardin	Protein Coding	Q9NZD8	41	GC15M064963	1.82564	https://www.genecards.org/cgi-bin/carddisp.pl?gene=SPG21
KY	Kyphoscoliosis Peptidase	Protein Coding	Q8NBH2	40	GC03M134599	1.82564	https://www.genecards.org/cgi-bin/carddisp.pl?gene=KY
BORCS5	BLOC-1 Related Complex Subunit 5	Protein Coding	Q969J3	36	GC12P033923	1.82564	https://www.genecards.org/cgi-bin/carddisp.pl?gene=BORCS5
CYP2U1-AS1	CYP2U1 And SGMS2 Antisense RNA 1	RNA Gene		15	GC04M107866	1.82564	https://www.genecards.org/cgi-bin/carddisp.pl?gene=CYP2U1-AS1
LINC00581	Long Intergenic Non-Protein Coding RNA 581	RNA Gene		13	GC06M021486	1.82564	https://www.genecards.org/cgi-bin/carddisp.pl?gene=LINC00581
DUP1Q21	Chromosome 1q21.1 Duplication Syndrome	Genetic Locus		2	GC01U902169	1.82564	https://www.genecards.org/cgi-bin/carddisp.pl?gene=DUP1Q21
NDUFAF4	NADH:Ubiquinone Oxidoreductase Complex Assembly Factor 4	Protein Coding	Q9P032	46	GC06M096889	1.82339	https://www.genecards.org/cgi-bin/carddisp.pl?gene=NDUFAF4
OSTM1	Osteoclastogenesis Associated Transmembrane Protein 1	Protein Coding	Q86WC4	45	GC06M108315	1.82339	https://www.genecards.org/cgi-bin/carddisp.pl?gene=OSTM1
LSM11	LSM11, U7 Small Nuclear RNA Associated	Protein Coding	P83369	40	GC05P157743	1.82339	https://www.genecards.org/cgi-bin/carddisp.pl?gene=LSM11
RNU7-1	RNA, U7 Small Nuclear 1	RNA Gene		18	GC12P033758	1.82339	https://www.genecards.org/cgi-bin/carddisp.pl?gene=RNU7-1
MACF1	Microtubule Actin Crosslinking Factor 1	Protein Coding	O94854	46	GC01P039082	1.82218	https://www.genecards.org/cgi-bin/carddisp.pl?gene=MACF1
KIAA1549	KIAA1549	Protein Coding	Q9HCM3	39	GC07M138831	1.82193	https://www.genecards.org/cgi-bin/carddisp.pl?gene=KIAA1549
ETV1	ETS Variant Transcription Factor 1	Protein Coding	P50549	48	GC07M013891	1.82127	https://www.genecards.org/cgi-bin/carddisp.pl?gene=ETV1
SLC24A2	Solute Carrier Family 24 Member 2	Protein Coding	Q9UI40	43	GC09M019507	1.82127	https://www.genecards.org/cgi-bin/carddisp.pl?gene=SLC24A2
LRRTM4	Leucine Rich Repeat Transmembrane Neuronal 4	Protein Coding	Q86VH4	42	GC02M076747	1.82127	https://www.genecards.org/cgi-bin/carddisp.pl?gene=LRRTM4
LAMP5	Lysosomal Associated Membrane Protein Family Member 5	Protein Coding	Q9UJQ1	39	GC20P009514	1.82127	https://www.genecards.org/cgi-bin/carddisp.pl?gene=LAMP5
PMCH	Pro-Melanin Concentrating Hormone	Protein Coding	P20382	38	GC12M102196	1.82127	https://www.genecards.org/cgi-bin/carddisp.pl?gene=PMCH
SERPINA6	Serpin Family A Member 6	Protein Coding	P08185	49	GC14M117518	1.82055	https://www.genecards.org/cgi-bin/carddisp.pl?gene=SERPINA6
GPR55	G Protein-Coupled Receptor 55	Protein Coding	Q9Y2T6	44	GC02M230907	1.82055	https://www.genecards.org/cgi-bin/carddisp.pl?gene=GPR55
TRPV2	Transient Receptor Potential Cation Channel Subfamily V Member 2	Protein Coding	Q9Y5S1	44	GC17P016415	1.82055	https://www.genecards.org/cgi-bin/carddisp.pl?gene=TRPV2
GPR18	G Protein-Coupled Receptor 18	Protein Coding	Q14330	42	GC13M099254	1.82055	https://www.genecards.org/cgi-bin/carddisp.pl?gene=GPR18
MEF2C-AS1	MEF2C Antisense RNA 1	RNA Gene		17	GC05P088883	1.82011	https://www.genecards.org/cgi-bin/carddisp.pl?gene=MEF2C-AS1
LOC126861109	BRD4-Independent Group 4 Enhancer GRCh37_chr11:673917-675116	Functional Element		2	GC11P006686	1.82011	https://www.genecards.org/cgi-bin/carddisp.pl?gene=LOC126861109
ITPR1	Inositol 1,4,5-Trisphosphate Receptor Type 1	Protein Coding	Q14643	52	GC03P004486	1.81933	https://www.genecards.org/cgi-bin/carddisp.pl?gene=ITPR1
QARS1	Glutaminyl-TRNA Synthetase 1	Protein Coding	P47897	34	GC03M053111	1.81923	https://www.genecards.org/cgi-bin/carddisp.pl?gene=QARS1
KAT8	Lysine Acetyltransferase 8	Protein Coding	Q9H7Z6	48	GC16P060864	1.81879	https://www.genecards.org/cgi-bin/carddisp.pl?gene=KAT8
PADI4	Peptidyl Arginine Deiminase 4	Protein Coding	Q9UM07	48	GC01P017308	1.81688	https://www.genecards.org/cgi-bin/carddisp.pl?gene=PADI4
SRGAP2	SLIT-ROBO Rho GTPase Activating Protein 2	Protein Coding	O75044	41	GC01P206203	1.81659	https://www.genecards.org/cgi-bin/carddisp.pl?gene=SRGAP2
GPT	Glutamic--Pyruvic Transaminase	Protein Coding	P24298	45	GC08P144502	1.81256	https://www.genecards.org/cgi-bin/carddisp.pl?gene=GPT
RPS6KB2	Ribosomal Protein S6 Kinase B2	Protein Coding	Q9UBS0	48	GC11P067428	1.81195	https://www.genecards.org/cgi-bin/carddisp.pl?gene=RPS6KB2
GIT1	GIT ArfGAP 1	Protein Coding	Q9Y2X7	46	GC17M029573	1.81195	https://www.genecards.org/cgi-bin/carddisp.pl?gene=GIT1
SMG1	SMG1 Nonsense Mediated MRNA Decay Associated PI3K Related Kinase	Protein Coding	Q96Q15	45	GC16M019934	1.81195	https://www.genecards.org/cgi-bin/carddisp.pl?gene=SMG1
ETV7	ETS Variant Transcription Factor 7	Protein Coding	Q9Y603	38	GC06M087411	1.81195	https://www.genecards.org/cgi-bin/carddisp.pl?gene=ETV7
OTOG	Otogelin	Protein Coding	Q6ZRI0	36	GC11P017547	1.81195	https://www.genecards.org/cgi-bin/carddisp.pl?gene=OTOG
CYREN	Cell Cycle Regulator Of NHEJ	Protein Coding	Q9BWK5	35	GC07M135155	1.81195	https://www.genecards.org/cgi-bin/carddisp.pl?gene=CYREN
SLC16A1	Solute Carrier Family 16 Member 1	Protein Coding	P53985	51	GC01M113077	1.81148	https://www.genecards.org/cgi-bin/carddisp.pl?gene=SLC16A1
RAB7A	RAB7A, Member RAS Oncogene Family	Protein Coding	P51149	52	GC03P137408	1.80977	https://www.genecards.org/cgi-bin/carddisp.pl?gene=RAB7A
AMD1	Adenosylmethionine Decarboxylase 1	Protein Coding	P17707	47	GC06P110814	1.80776	https://www.genecards.org/cgi-bin/carddisp.pl?gene=AMD1
GPLD1	Glycosylphosphatidylinositol Specific Phospholipase D1	Protein Coding	P80108	46	GC06M024532	1.80776	https://www.genecards.org/cgi-bin/carddisp.pl?gene=GPLD1
LOC126859646	MED14-Independent Group 3 Enhancer GRCh37_chr6:30889690-30890889	Functional Element		3	GC06P121510	1.80776	https://www.genecards.org/cgi-bin/carddisp.pl?gene=LOC126859646
OAT	Ornithine Aminotransferase	Protein Coding	P04181	51	GC10M124397	1.80517	https://www.genecards.org/cgi-bin/carddisp.pl?gene=OAT
SUCO	SUN Domain Containing Ossification Factor	Protein Coding	Q9UBS9	38	GC01P172532	1.80494	https://www.genecards.org/cgi-bin/carddisp.pl?gene=SUCO
USP6	Ubiquitin Specific Peptidase 6	Protein Coding	P35125	42	GC17P005116	1.80201	https://www.genecards.org/cgi-bin/carddisp.pl?gene=USP6
GLRA3	Glycine Receptor Alpha 3	Protein Coding	O75311	44	GC04M174636	1.79815	https://www.genecards.org/cgi-bin/carddisp.pl?gene=GLRA3
CUL4B	Cullin 4B	Protein Coding	Q13620	47	GC0XM120524	1.79623	https://www.genecards.org/cgi-bin/carddisp.pl?gene=CUL4B
SOS1	SOS Ras/Rac Guanine Nucleotide Exchange Factor 1	Protein Coding	Q07889	54	GC02M039197	1.79357	https://www.genecards.org/cgi-bin/carddisp.pl?gene=SOS1
CDIPT	CDP-Diacylglycerol--Inositol 3-Phosphatidyltransferase	Protein Coding	O14735	45	GC16M042401	1.79337	https://www.genecards.org/cgi-bin/carddisp.pl?gene=CDIPT
MIR129-2	MicroRNA 129-2	RNA Gene		20	GC11P043891	1.79295	https://www.genecards.org/cgi-bin/carddisp.pl?gene=MIR129-2
MIR335	MicroRNA 335	RNA Gene		21	GC07P130496	1.79263	https://www.genecards.org/cgi-bin/carddisp.pl?gene=MIR335
SLC5A10	Solute Carrier Family 5 Member 10	Protein Coding	A0PJK1	41	GC17P018950	1.78672	https://www.genecards.org/cgi-bin/carddisp.pl?gene=SLC5A10
SYT14	Synaptotagmin 14	Protein Coding	Q8NB59	40	GC01P209900	1.78672	https://www.genecards.org/cgi-bin/carddisp.pl?gene=SYT14
CEMIP2	Cell Migration Inducing Hyaluronidase 2	Protein Coding	Q9UHN6	39	GC09M071684	1.78672	https://www.genecards.org/cgi-bin/carddisp.pl?gene=CEMIP2
L1CAM	L1 Cell Adhesion Molecule	Protein Coding	P32004	51	GC0XM153864	1.78443	https://www.genecards.org/cgi-bin/carddisp.pl?gene=L1CAM
TRAPPC12	Trafficking Protein Particle Complex Subunit 12	Protein Coding	Q8WVT3	42	GC02P003383	1.775	https://www.genecards.org/cgi-bin/carddisp.pl?gene=TRAPPC12
LINC02605	Long Intergenic Non-Protein Coding RNA 2605	RNA Gene		13	GC08P078838	1.77462	https://www.genecards.org/cgi-bin/carddisp.pl?gene=LINC02605
VAMP1	Vesicle Associated Membrane Protein 1	Protein Coding	P23763	47	GC12M006462	1.76818	https://www.genecards.org/cgi-bin/carddisp.pl?gene=VAMP1
CEP120	Centrosomal Protein 120	Protein Coding	Q8N960	43	GC05M123344	1.76727	https://www.genecards.org/cgi-bin/carddisp.pl?gene=CEP120
MAPK8IP3	Mitogen-Activated Protein Kinase 8 Interacting Protein 3	Protein Coding	Q9UPT6	45	GC16P001706	1.75969	https://www.genecards.org/cgi-bin/carddisp.pl?gene=MAPK8IP3
EMC1	ER Membrane Protein Complex Subunit 1	Protein Coding	Q8N766	41	GC01M019215	1.75736	https://www.genecards.org/cgi-bin/carddisp.pl?gene=EMC1
TLN2	Talin 2	Protein Coding	Q9Y4G6	44	GC15P062390	1.75535	https://www.genecards.org/cgi-bin/carddisp.pl?gene=TLN2
SLC4A7	Solute Carrier Family 4 Member 7	Protein Coding	Q9Y6M7	45	GC03M027372	1.75481	https://www.genecards.org/cgi-bin/carddisp.pl?gene=SLC4A7
NTNG1	Netrin G1	Protein Coding	Q9Y2I2	46	GC01P107140	1.75251	https://www.genecards.org/cgi-bin/carddisp.pl?gene=NTNG1
TGM6	Transglutaminase 6	Protein Coding	O95932	42	GC20P002380	1.75158	https://www.genecards.org/cgi-bin/carddisp.pl?gene=TGM6
PROKR2	Prokineticin Receptor 2	Protein Coding	Q8NFJ6	46	GC20M009379	1.75041	https://www.genecards.org/cgi-bin/carddisp.pl?gene=PROKR2
THBS1	Thrombospondin 1	Protein Coding	P07996	49	GC15P039581	1.74977	https://www.genecards.org/cgi-bin/carddisp.pl?gene=THBS1
OTX2	Orthodenticle Homeobox 2	Protein Coding	P32243	50	GC14M056799	1.7477	https://www.genecards.org/cgi-bin/carddisp.pl?gene=OTX2
TCIRG1	T Cell Immune Regulator 1, ATPase H+ Transporting V0 Subunit A3	Protein Coding	Q13488	49	GC11P082128	1.7477	https://www.genecards.org/cgi-bin/carddisp.pl?gene=TCIRG1
SOX3	SRY-Box Transcription Factor 3	Protein Coding	P41225	47	GC0XM140502	1.7477	https://www.genecards.org/cgi-bin/carddisp.pl?gene=SOX3
LEPQTL1	Leptin, Serum Levels Of	Genetic Locus		3	GC02U903086	1.7455	https://www.genecards.org/cgi-bin/carddisp.pl?gene=LEPQTL1
LBR	Lamin B Receptor	Protein Coding	Q14739	50	GC01M225401	1.74226	https://www.genecards.org/cgi-bin/carddisp.pl?gene=LBR
FUT8	Fucosyltransferase 8	Protein Coding	Q9BYC5	47	GC14P065411	1.73794	https://www.genecards.org/cgi-bin/carddisp.pl?gene=FUT8
GABRR1	Gamma-Aminobutyric Acid Type A Receptor Subunit Rho1	Protein Coding	P24046	46	GC06M089177	1.73497	https://www.genecards.org/cgi-bin/carddisp.pl?gene=GABRR1
MED1	Mediator Complex Subunit 1	Protein Coding	Q15648	46	GC17M039404	1.73497	https://www.genecards.org/cgi-bin/carddisp.pl?gene=MED1
UNC13B	Unc-13 Homolog B	Protein Coding	O14795	46	GC09P035161	1.73497	https://www.genecards.org/cgi-bin/carddisp.pl?gene=UNC13B
MIR487A	MicroRNA 487a	RNA Gene		16	GC14P114465	1.73497	https://www.genecards.org/cgi-bin/carddisp.pl?gene=MIR487A
MSRB1	Methionine Sulfoxide Reductase B1	Protein Coding	Q9NZV6	42	GC16M014063	1.73216	https://www.genecards.org/cgi-bin/carddisp.pl?gene=MSRB1
FOSB	FosB Proto-Oncogene, AP-1 Transcription Factor Subunit	Protein Coding	P53539	46	GC19P045467	1.72711	https://www.genecards.org/cgi-bin/carddisp.pl?gene=FOSB
DHCR7	7-Dehydrocholesterol Reductase	Protein Coding	Q9UBM7	51	GC11M071428	1.72707	https://www.genecards.org/cgi-bin/carddisp.pl?gene=DHCR7
DSP	Desmoplakin	Protein Coding	P15924	54	GC06P007541	1.7265	https://www.genecards.org/cgi-bin/carddisp.pl?gene=DSP
SCARNA5	Small Cajal Body-Specific RNA 5	RNA Gene		21	GC02P233275	1.72459	https://www.genecards.org/cgi-bin/carddisp.pl?gene=SCARNA5
SLC19A3	Solute Carrier Family 19 Member 3	Protein Coding	Q9BZV2	50	GC02M227685	1.72248	https://www.genecards.org/cgi-bin/carddisp.pl?gene=SLC19A3
PNPT1	Polyribonucleotide Nucleotidyltransferase 1	Protein Coding	Q8TCS8	47	GC02M055634	1.72145	https://www.genecards.org/cgi-bin/carddisp.pl?gene=PNPT1
CASP1	Caspase 1	Protein Coding	P29466	52	GC11M105025	1.71973	https://www.genecards.org/cgi-bin/carddisp.pl?gene=CASP1
EIF2S1	Eukaryotic Translation Initiation Factor 2 Subunit Alpha	Protein Coding	P05198	48	GC14P067359	1.71973	https://www.genecards.org/cgi-bin/carddisp.pl?gene=EIF2S1
PUM1	Pumilio RNA Binding Family Member 1	Protein Coding	Q14671	45	GC01M030931	1.71831	https://www.genecards.org/cgi-bin/carddisp.pl?gene=PUM1
ACTG1P22	Actin Gamma 1 Pseudogene 22	Pseudogene		8	GC02P057755	1.71768	https://www.genecards.org/cgi-bin/carddisp.pl?gene=ACTG1P22
SLC4A8	Solute Carrier Family 4 Member 8	Protein Coding	Q2Y0W8	42	GC12P051391	1.71706	https://www.genecards.org/cgi-bin/carddisp.pl?gene=SLC4A8
SIGIRR	Single Ig And TIR Domain Containing	Protein Coding	Q6IA17	44	GC11M009555	1.7124	https://www.genecards.org/cgi-bin/carddisp.pl?gene=SIGIRR
MTERF1	Mitochondrial Transcription Termination Factor 1	Protein Coding	Q99551	39	GC07M091692	1.7124	https://www.genecards.org/cgi-bin/carddisp.pl?gene=MTERF1
KCTD11	Potassium Channel Tetramerization Domain Containing 11	Protein Coding	Q693B1	35	GC17P007351	1.7124	https://www.genecards.org/cgi-bin/carddisp.pl?gene=KCTD11
KRTAP5-9	Keratin Associated Protein 5-9	Protein Coding	P26371	28	GC11P071548	1.7124	https://www.genecards.org/cgi-bin/carddisp.pl?gene=KRTAP5-9
CASQ2	Calsequestrin 2	Protein Coding	O14958	48	GC01M115700	1.7093	https://www.genecards.org/cgi-bin/carddisp.pl?gene=CASQ2
UPF1	UPF1 RNA Helicase And ATPase	Protein Coding	Q92900	45	GC19P018831	1.70914	https://www.genecards.org/cgi-bin/carddisp.pl?gene=UPF1
ANXA7	Annexin A7	Protein Coding	P20073	46	GC10M073375	1.70767	https://www.genecards.org/cgi-bin/carddisp.pl?gene=ANXA7
SNX25	Sorting Nexin 25	Protein Coding	Q9H3E2	39	GC04P185210	1.70767	https://www.genecards.org/cgi-bin/carddisp.pl?gene=SNX25
CALM2	Calmodulin 2	Protein Coding	P0DP24	47	GC02M047160	1.70669	https://www.genecards.org/cgi-bin/carddisp.pl?gene=CALM2
AMPH	Amphiphysin	Protein Coding	P49418	47	GC07M039395	1.70325	https://www.genecards.org/cgi-bin/carddisp.pl?gene=AMPH
PNMA2	PNMA Family Member 2	Protein Coding	Q9UL42	40	GC08M026504	1.70325	https://www.genecards.org/cgi-bin/carddisp.pl?gene=PNMA2
IGLON5	IgLON Family Member 5	Protein Coding	A6NGN9	38	GC19P051311	1.70325	https://www.genecards.org/cgi-bin/carddisp.pl?gene=IGLON5
IGFBP3	Insulin Like Growth Factor Binding Protein 3	Protein Coding	P17936	50	GC07M045912	1.70116	https://www.genecards.org/cgi-bin/carddisp.pl?gene=IGFBP3
TTN-AS1	TTN Antisense RNA 1	RNA Gene		18	GC02P178521	1.69824	https://www.genecards.org/cgi-bin/carddisp.pl?gene=TTN-AS1
PHOX2B	Paired Like Homeobox 2B	Protein Coding	Q99453	47	GC04M041746	1.69531	https://www.genecards.org/cgi-bin/carddisp.pl?gene=PHOX2B
KIF11	Kinesin Family Member 11	Protein Coding	P52732	52	GC10P092574	1.69056	https://www.genecards.org/cgi-bin/carddisp.pl?gene=KIF11
KHDRBS3	KH RNA Binding Domain Containing, Signal Transduction Associated 3	Protein Coding	O75525	43	GC08P135457	1.68997	https://www.genecards.org/cgi-bin/carddisp.pl?gene=KHDRBS3
OPALIN	Oligodendrocytic Myelin Paranodal And Inner Loop Protein	Protein Coding	Q96PE5	39	GC10M096343	1.68997	https://www.genecards.org/cgi-bin/carddisp.pl?gene=OPALIN
ESR1	Estrogen Receptor 1	Protein Coding	P03372	57	GC06P151656	1.68908	https://www.genecards.org/cgi-bin/carddisp.pl?gene=ESR1
SLC12A3	Solute Carrier Family 12 Member 3	Protein Coding	P55017	51	GC16P056865	1.68732	https://www.genecards.org/cgi-bin/carddisp.pl?gene=SLC12A3
FXYD2	FXYD Domain Containing Ion Transport Regulator 2	Protein Coding	P54710	46	GC11M117800	1.68732	https://www.genecards.org/cgi-bin/carddisp.pl?gene=FXYD2
MED17	Mediator Complex Subunit 17	Protein Coding	Q9NVC6	44	GC11P093784	1.68289	https://www.genecards.org/cgi-bin/carddisp.pl?gene=MED17
TRDN	Triadin	Protein Coding	Q13061	45	GC06M123198	1.68128	https://www.genecards.org/cgi-bin/carddisp.pl?gene=TRDN
DLG1	Discs Large MAGUK Scaffold Protein 1	Protein Coding	Q12959	47	GC03M197042	1.67488	https://www.genecards.org/cgi-bin/carddisp.pl?gene=DLG1
CEP20	Centrosomal Protein 20	Protein Coding	Q96NB1	35	GC16M017057	1.67438	https://www.genecards.org/cgi-bin/carddisp.pl?gene=CEP20
HCRT	Hypocretin Neuropeptide Precursor	Protein Coding	O43612	43	GC17M068051	1.67426	https://www.genecards.org/cgi-bin/carddisp.pl?gene=HCRT
LOC123956262	Sharpr-MPRA Regulatory Region 553	Functional Element		2	GC07P154755	1.67403	https://www.genecards.org/cgi-bin/carddisp.pl?gene=LOC123956262
FADD	Fas Associated Via Death Domain	Protein Coding	Q13158	50	GC11P070203	1.67218	https://www.genecards.org/cgi-bin/carddisp.pl?gene=FADD
DNMT1	DNA Methyltransferase 1	Protein Coding	P26358	56	GC19M010133	1.67072	https://www.genecards.org/cgi-bin/carddisp.pl?gene=DNMT1
GLO1	Glyoxalase I	Protein Coding	Q04760	48	GC06M087421	1.67072	https://www.genecards.org/cgi-bin/carddisp.pl?gene=GLO1
UGT1A9	UDP Glucuronosyltransferase Family 1 Member A9	Protein Coding	O60656	48	GC02P233671	1.66992	https://www.genecards.org/cgi-bin/carddisp.pl?gene=UGT1A9
ATP8A1	ATPase Phospholipid Transporting 8A1	Protein Coding	Q9Y2Q0	45	GC04M042410	1.66787	https://www.genecards.org/cgi-bin/carddisp.pl?gene=ATP8A1
HTR2A	5-Hydroxytryptamine Receptor 2A	Protein Coding	P28223	51	GC13M046831	1.66334	https://www.genecards.org/cgi-bin/carddisp.pl?gene=HTR2A
OCLN	Occludin	Protein Coding	Q16625	48	GC05P069492	1.66263	https://www.genecards.org/cgi-bin/carddisp.pl?gene=OCLN
SPTLC1	Serine Palmitoyltransferase Long Chain Base Subunit 1	Protein Coding	O15269	50	GC09M105787	1.66262	https://www.genecards.org/cgi-bin/carddisp.pl?gene=SPTLC1
ATL3	Atlastin GTPase 3	Protein Coding	Q6DD88	43	GC11M063624	1.66262	https://www.genecards.org/cgi-bin/carddisp.pl?gene=ATL3
LOC108228197	LCR2q21.1 Proximal Recombination Region	Functional Element		3	GC02P140837	1.66185	https://www.genecards.org/cgi-bin/carddisp.pl?gene=LOC108228197
LOC108228198	LCR2q21.1 Distal Recombination Region	Functional Element		3	GC02P140838	1.66185	https://www.genecards.org/cgi-bin/carddisp.pl?gene=LOC108228198
SP2-AS1	SP2 Antisense RNA 1	RNA Gene		15	GC17M068524	1.66049	https://www.genecards.org/cgi-bin/carddisp.pl?gene=SP2-AS1
NDUFB10	NADH:Ubiquinone Oxidoreductase Subunit B10	Protein Coding	O96000	47	GC16P059805	1.65638	https://www.genecards.org/cgi-bin/carddisp.pl?gene=NDUFB10
LOC107181287	Origin Of Replication For ATXN10 Repeat Region	Functional Element		3	GC22P045794	1.65638	https://www.genecards.org/cgi-bin/carddisp.pl?gene=LOC107181287
SPG38	Spastic Paraplegia 38 (Autosomal Dominant, Silver Syndrome)	Genetic Locus		3	GC04U900828	1.65638	https://www.genecards.org/cgi-bin/carddisp.pl?gene=SPG38
USH2A	Usherin	Protein Coding	O75445	42	GC01M215622	1.65406	https://www.genecards.org/cgi-bin/carddisp.pl?gene=USH2A
SMARCE1	SWI/SNF Related, Matrix Associated, Actin Dependent Regulator Of Chromatin, Subfamily E, Member 1	Protein Coding	Q969G3	49	GC17M040624	1.65301	https://www.genecards.org/cgi-bin/carddisp.pl?gene=SMARCE1
ATP6AP1	ATPase H+ Transporting Accessory Protein 1	Protein Coding	Q15904	48	GC0XP154428	1.65281	https://www.genecards.org/cgi-bin/carddisp.pl?gene=ATP6AP1
TIMMDC1	Translocase Of Inner Mitochondrial Membrane Domain Containing 1	Protein Coding	Q9NPL8	42	GC03P119498	1.65281	https://www.genecards.org/cgi-bin/carddisp.pl?gene=TIMMDC1
FRA16E	Fragile Site, Distamycin A Type, Rare, Fra(16)(P12.1)	Genetic Locus		6	GC16U990025	1.65281	https://www.genecards.org/cgi-bin/carddisp.pl?gene=FRA16E
PSEN2	Presenilin 2	Protein Coding	P49810	52	GC01P226870	1.65048	https://www.genecards.org/cgi-bin/carddisp.pl?gene=PSEN2
SERPINE1	Serpin Family E Member 1	Protein Coding	P05121	54	GC07P101127	1.64893	https://www.genecards.org/cgi-bin/carddisp.pl?gene=SERPINE1
ACY1	Aminoacylase 1	Protein Coding	Q03154	48	GC03P051983	1.64826	https://www.genecards.org/cgi-bin/carddisp.pl?gene=ACY1
NCAM1	Neural Cell Adhesion Molecule 1	Protein Coding	P13591	52	GC11P112961	1.6478	https://www.genecards.org/cgi-bin/carddisp.pl?gene=NCAM1
DSC2	Desmocollin 2	Protein Coding	Q02487	49	GC18M031058	1.64762	https://www.genecards.org/cgi-bin/carddisp.pl?gene=DSC2
DSG2	Desmoglein 2	Protein Coding	Q14126	49	GC18P031498	1.64762	https://www.genecards.org/cgi-bin/carddisp.pl?gene=DSG2
GCSH	Glycine Cleavage System Protein H	Protein Coding	P23434	46	GC16M081081	1.64719	https://www.genecards.org/cgi-bin/carddisp.pl?gene=GCSH
MIR145	MicroRNA 145	RNA Gene		24	GC05P149430	1.64618	https://www.genecards.org/cgi-bin/carddisp.pl?gene=MIR145
IL10	Interleukin 10	Protein Coding	P22301	51	GC01M206767	1.64612	https://www.genecards.org/cgi-bin/carddisp.pl?gene=IL10
RAB7B	RAB7B, Member RAS Oncogene Family	Protein Coding	Q96AH8	34	GC01M205976	1.64592	https://www.genecards.org/cgi-bin/carddisp.pl?gene=RAB7B
MCPH1	Microcephalin 1	Protein Coding	Q8NEM0	44	GC08P006406	1.64353	https://www.genecards.org/cgi-bin/carddisp.pl?gene=MCPH1
TNFRSF1A	TNF Receptor Superfamily Member 1A	Protein Coding	P19438	53	GC12M006328	1.64269	https://www.genecards.org/cgi-bin/carddisp.pl?gene=TNFRSF1A
SLC1A6	Solute Carrier Family 1 Member 6	Protein Coding	P48664	47	GC19M014950	1.64269	https://www.genecards.org/cgi-bin/carddisp.pl?gene=SLC1A6
BCL2L1	BCL2 Like 1	Protein Coding	Q07817	52	GC20M031664	1.64037	https://www.genecards.org/cgi-bin/carddisp.pl?gene=BCL2L1
CELF2-AS1	CELF2 Antisense RNA 1	RNA Gene	Q8N7Q2	20	GC10M011277	1.63981	https://www.genecards.org/cgi-bin/carddisp.pl?gene=CELF2-AS1
CPEB1-AS1	CPEB1 Antisense RNA 1	RNA Gene		16	GC15P143223	1.63981	https://www.genecards.org/cgi-bin/carddisp.pl?gene=CPEB1-AS1
UBA52	Ubiquitin A-52 Residue Ribosomal Protein Fusion Product 1	Protein Coding	P62987	43	GC19P018563	1.63843	https://www.genecards.org/cgi-bin/carddisp.pl?gene=UBA52
SP1	Sp1 Transcription Factor	Protein Coding	P08047	49	GC12P053380	1.63792	https://www.genecards.org/cgi-bin/carddisp.pl?gene=SP1
SLC25A1	Solute Carrier Family 25 Member 1	Protein Coding	P53007	49	GC22M019758	1.63354	https://www.genecards.org/cgi-bin/carddisp.pl?gene=SLC25A1
DRD1	Dopamine Receptor D1	Protein Coding	P21728	48	GC05M175440	1.63073	https://www.genecards.org/cgi-bin/carddisp.pl?gene=DRD1
MIR199A2	MicroRNA 199a-2	RNA Gene		22	GC01M172235	1.62986	https://www.genecards.org/cgi-bin/carddisp.pl?gene=MIR199A2
ATP7B	ATPase Copper Transporting Beta	Protein Coding	P35670	51	GC13M051930	1.62718	https://www.genecards.org/cgi-bin/carddisp.pl?gene=ATP7B
ZNF668	Zinc Finger Protein 668	Protein Coding	Q96K58	39	GC16M042522	1.62718	https://www.genecards.org/cgi-bin/carddisp.pl?gene=ZNF668
NDUFAF6	NADH:Ubiquinone Oxidoreductase Complex Assembly Factor 6	Protein Coding	Q330K2	39	GC08P094895	1.6208	https://www.genecards.org/cgi-bin/carddisp.pl?gene=NDUFAF6
PRKCB	Protein Kinase C Beta	Protein Coding	P05771	52	GC16P060465	1.61737	https://www.genecards.org/cgi-bin/carddisp.pl?gene=PRKCB
CNP	2',3'-Cyclic Nucleotide 3' Phosphodiesterase	Protein Coding	P09543	47	GC17P041966	1.6148	https://www.genecards.org/cgi-bin/carddisp.pl?gene=CNP
HSPD1	Heat Shock Protein Family D (Hsp60) Member 1	Protein Coding	P10809	52	GC02M197486	1.61091	https://www.genecards.org/cgi-bin/carddisp.pl?gene=HSPD1
TCP1	T-Complex 1	Protein Coding	P17987	46	GC06M159778	1.61007	https://www.genecards.org/cgi-bin/carddisp.pl?gene=TCP1
EMSLR	E2F1 MRNA Stabilizing LncRNA	RNA Gene		14	GC07P104345	1.60969	https://www.genecards.org/cgi-bin/carddisp.pl?gene=EMSLR
DPAGT1	Dolichyl-Phosphate N-Acetylglucosaminephosphotransferase 1	Protein Coding	Q9H3H5	47	GC11M119504	1.60785	https://www.genecards.org/cgi-bin/carddisp.pl?gene=DPAGT1
RIF1	Replication Timing Regulatory Factor 1	Protein Coding	Q5UIP0	42	GC02P151409	1.60477	https://www.genecards.org/cgi-bin/carddisp.pl?gene=RIF1
SH2B1	SH2B Adaptor Protein 1	Protein Coding	Q9NRF2	46	GC16P060663	1.60362	https://www.genecards.org/cgi-bin/carddisp.pl?gene=SH2B1
SNAP29	Synaptosome Associated Protein 29	Protein Coding	O95721	45	GC22P020859	1.60362	https://www.genecards.org/cgi-bin/carddisp.pl?gene=SNAP29
NUBPL	NUBP Iron-Sulfur Cluster Assembly Factor, Mitochondrial	Protein Coding	Q8TB37	44	GC14P031489	1.60362	https://www.genecards.org/cgi-bin/carddisp.pl?gene=NUBPL
CASP9	Caspase 9	Protein Coding	P55211	51	GC01M015491	1.60356	https://www.genecards.org/cgi-bin/carddisp.pl?gene=CASP9
AIFM1	Apoptosis Inducing Factor Mitochondria Associated 1	Protein Coding	O95831	53	GC0XM130129	1.60183	https://www.genecards.org/cgi-bin/carddisp.pl?gene=AIFM1
UBTF	Upstream Binding Transcription Factor	Protein Coding	P17480	47	GC17M044205	1.60183	https://www.genecards.org/cgi-bin/carddisp.pl?gene=UBTF
HTR7	5-Hydroxytryptamine Receptor 7	Protein Coding	P34969	50	GC10M090740	1.59889	https://www.genecards.org/cgi-bin/carddisp.pl?gene=HTR7
GPR37	G Protein-Coupled Receptor 37	Protein Coding	O15354	47	GC07M124745	1.59431	https://www.genecards.org/cgi-bin/carddisp.pl?gene=GPR37
AMT	Aminomethyltransferase	Protein Coding	P48728	47	GC03M053141	1.5891	https://www.genecards.org/cgi-bin/carddisp.pl?gene=AMT
CA2	Carbonic Anhydrase 2	Protein Coding	P00918	54	GC08P085463	1.58708	https://www.genecards.org/cgi-bin/carddisp.pl?gene=CA2
IL2	Interleukin 2	Protein Coding	P60568	49	GC04M122451	1.58708	https://www.genecards.org/cgi-bin/carddisp.pl?gene=IL2
ZNF711	Zinc Finger Protein 711	Protein Coding	Q9Y462	42	GC0XP085243	1.58628	https://www.genecards.org/cgi-bin/carddisp.pl?gene=ZNF711
PCDH8	Protocadherin 8	Protein Coding	O95206	43	GC13M052842	1.58383	https://www.genecards.org/cgi-bin/carddisp.pl?gene=PCDH8
CYP1A1	Cytochrome P450 Family 1 Subfamily A Member 1	Protein Coding	P04798	51	GC15M074719	1.57775	https://www.genecards.org/cgi-bin/carddisp.pl?gene=CYP1A1
WFS1	Wolframin ER Transmembrane Glycoprotein	Protein Coding	O76024	49	GC04P006269	1.5753	https://www.genecards.org/cgi-bin/carddisp.pl?gene=WFS1
TSPYL4	TSPY Like 4	Protein Coding	Q9UJ04	38	GC06M116249	1.57418	https://www.genecards.org/cgi-bin/carddisp.pl?gene=TSPYL4
INSR	Insulin Receptor	Protein Coding	P06213	57	GC19M007112	1.5738	https://www.genecards.org/cgi-bin/carddisp.pl?gene=INSR
TBL1XR1	TBL1X/Y Related 1	Protein Coding	Q9BZK7	49	GC03M177019	1.57368	https://www.genecards.org/cgi-bin/carddisp.pl?gene=TBL1XR1
CDK1	Cyclin Dependent Kinase 1	Protein Coding	P06493	51	GC10P060772	1.57312	https://www.genecards.org/cgi-bin/carddisp.pl?gene=CDK1
TRPC3	Transient Receptor Potential Cation Channel Subfamily C Member 3	Protein Coding	Q13507	50	GC04M121879	1.57094	https://www.genecards.org/cgi-bin/carddisp.pl?gene=TRPC3
NOS1	Nitric Oxide Synthase 1	Protein Coding	P29475	53	GC12M117208	1.57003	https://www.genecards.org/cgi-bin/carddisp.pl?gene=NOS1
COL4A2-AS1	COL4A2 Antisense RNA 1	RNA Gene		15	GC13M110502	1.56853	https://www.genecards.org/cgi-bin/carddisp.pl?gene=COL4A2-AS1
PWAR1	Prader Willi/Angelman Region RNA 1	RNA Gene		16	GC15P025135	1.56613	https://www.genecards.org/cgi-bin/carddisp.pl?gene=PWAR1
TUBB2B	Tubulin Beta 2B Class IIb	Protein Coding	Q9BVA1	47	GC06M003611	1.5617	https://www.genecards.org/cgi-bin/carddisp.pl?gene=TUBB2B
CD34	CD34 Molecule	Protein Coding	P28906	49	GC01M207880	1.55437	https://www.genecards.org/cgi-bin/carddisp.pl?gene=CD34
RHOA	Ras Homolog Family Member A	Protein Coding	P61586	53	GC03M049359	1.55389	https://www.genecards.org/cgi-bin/carddisp.pl?gene=RHOA
RMRP	RNA Component Of Mitochondrial RNA Processing Endoribonuclease	RNA Gene		25	GC09M035655	1.55389	https://www.genecards.org/cgi-bin/carddisp.pl?gene=RMRP
ACAD11	Acyl-CoA Dehydrogenase Family Member 11	Protein Coding	Q709F0	40	GC03M132559	1.55376	https://www.genecards.org/cgi-bin/carddisp.pl?gene=ACAD11
CCPG1	Cell Cycle Progression 1	Protein Coding	Q9ULG6	40	GC15M055340	1.55376	https://www.genecards.org/cgi-bin/carddisp.pl?gene=CCPG1
SEPTIN2	Septin 2	Protein Coding	Q15019	42	GC02P241316	1.54928	https://www.genecards.org/cgi-bin/carddisp.pl?gene=SEPTIN2
PELO	Pelota MRNA Surveillance And Ribosome Rescue Factor	Protein Coding	Q9BRX2	41	GC05P052787	1.54928	https://www.genecards.org/cgi-bin/carddisp.pl?gene=PELO
APEX2	Apurinic/Apyrimidinic Endodeoxyribonuclease 2	Protein Coding	Q9UBZ4	40	GC0XP055000	1.54928	https://www.genecards.org/cgi-bin/carddisp.pl?gene=APEX2
IPP	Intracisternal A Particle-Promoted Polypeptide	Protein Coding	Q9Y573	39	GC01M045695	1.54928	https://www.genecards.org/cgi-bin/carddisp.pl?gene=IPP
GLMP	Glycosylated Lysosomal Membrane Protein	Protein Coding	Q8WWB7	35	GC01M156290	1.54928	https://www.genecards.org/cgi-bin/carddisp.pl?gene=GLMP
FAM47E	Family With Sequence Similarity 47 Member E	Protein Coding	Q6ZV65	34	GC04P076214	1.54928	https://www.genecards.org/cgi-bin/carddisp.pl?gene=FAM47E
SLC4A5	Solute Carrier Family 4 Member 5	Protein Coding	Q9BY07	45	GC02M074217	1.54912	https://www.genecards.org/cgi-bin/carddisp.pl?gene=SLC4A5
CORO2B	Coronin 2B	Protein Coding	Q9UQ03	41	GC15P142879	1.54912	https://www.genecards.org/cgi-bin/carddisp.pl?gene=CORO2B
ATP5ME	ATP Synthase Membrane Subunit E	Protein Coding	P56385	40	GC04M003909	1.54912	https://www.genecards.org/cgi-bin/carddisp.pl?gene=ATP5ME
BDH1	3-Hydroxybutyrate Dehydrogenase 1	Protein Coding	Q02338	47	GC03M197529	1.54632	https://www.genecards.org/cgi-bin/carddisp.pl?gene=BDH1
RTN4IP1	Reticulon 4 Interacting Protein 1	Protein Coding	Q8WWV3	42	GC06M106571	1.54198	https://www.genecards.org/cgi-bin/carddisp.pl?gene=RTN4IP1
KCNJ2	Potassium Inwardly Rectifying Channel Subfamily J Member 2	Protein Coding	P63252	52	GC17P070168	1.54135	https://www.genecards.org/cgi-bin/carddisp.pl?gene=KCNJ2
PTH	Parathyroid Hormone	Protein Coding	P01270	48	GC11M013492	1.54135	https://www.genecards.org/cgi-bin/carddisp.pl?gene=PTH
COL2A1	Collagen Type II Alpha 1 Chain	Protein Coding	P02458	53	GC12M047972	1.53911	https://www.genecards.org/cgi-bin/carddisp.pl?gene=COL2A1
HMBS	Hydroxymethylbilane Synthase	Protein Coding	P08397	48	GC11P119084	1.53857	https://www.genecards.org/cgi-bin/carddisp.pl?gene=HMBS
PPOX	Protoporphyrinogen Oxidase	Protein Coding	P50336	47	GC01P162154	1.53755	https://www.genecards.org/cgi-bin/carddisp.pl?gene=PPOX
RCN2	Reticulocalbin 2	Protein Coding	Q14257	44	GC15P076931	1.53621	https://www.genecards.org/cgi-bin/carddisp.pl?gene=RCN2
LDLR	Low Density Lipoprotein Receptor	Protein Coding	P01130	55	GC19P095238	1.53573	https://www.genecards.org/cgi-bin/carddisp.pl?gene=LDLR
CAPN1	Calpain 1	Protein Coding	P07384	53	GC11P081930	1.53573	https://www.genecards.org/cgi-bin/carddisp.pl?gene=CAPN1
[truncated: 5,016 more rows]

## Sheet: Supplementary Table S1.2
Gene Symbol
CACNA1H
SCN1A
DEPDC5
RELN
KCNT1
GRIN2A
GABRA1
EPM2A
SCN2A
KCNQ3
GABRG2
TBC1D24
SCN9A
EFHC1
PRICKLE1
SCARB2
GABRB3
CSTB
GABRD
KCNMA1
GOSR2
SCN1A-AS1
CHRNA4
LOC102724058
CNTNAP2
ALDH7A1
KCNQ2
LGI1
LRRC37A2
CHRNA2
CACNB4
NHLRC1
PRICKLE2
SLC6A1
NPRL3
KCTD7
SCN1B
SLC2A1
WWOX
CHRNB2
SYN1
EPM2A-DT
PIGQ
RBFOX1
SLC26A5-AS1
PCDH19
CLCN2
SCN8A
PRDM8
CPA6
KCNC1
CNTN2
ARX
LMNB2
RBFOX3
STX1B
CERS1
SRPX2
LOC126862578
POLG
STXBP1
CLN8
STRADA
HBA-LCR
ASAH1
CDKL5
IER3IP1
AFG2A
JMJD1C
GDF1
POLGARF
PRICKLE2-AS1
ADGRV1
KCNMA1-AS1
SCN3A
NPRL2
KCNA1
HCN1
CASR
PRRT2
CHD2
SAMD12
MECP2
MAF
SLC12A5
ABCB1
SNX27
ATP1A2
PLPBP
GRIN2B
HCN4
ARFGEF1-DT
RORB
NBEA
SLC6A1-AS1
GRIN1
SYNGAP1
SLC25A22
SPTAN1
SZT2
JRK
KCND2
GAL
STARD7
CACNA1A
CILK1
LOC109029533
EGI
YEATS2
EJM2
LOC126860130
LOC126862279
HCN2
ATP1A3
MARCHF6
MT-TK
CHRNA7
ATN1
KCNA2
EJM3
ECA1
EIG3
GEFSP7
EIG2
GEFSP8
LOC109610631
SLC35A3
TWNK
EIG4
NEXMIF
TSC2
EIG5
EJM4
HWE1
ECT
SLC32A1
MT-TL1
GEFSP4
GEFSP6
ETL2
PLCB1
EJM9
TNRC6A
RAPGEF2
MT-CYB
SETD1A
ETL4
DPM2
PNPO
MICAL1
SETD1B
MT-ND5
FMTLE
MT-TF
CRH
WDR37
SNIP1
HWE2
LOC126805985
LOC126861509
ENFL2
TTC21B
TSC1
SNAP25
ETL6
MEF2C
PIGA
KCNJ10
DEAF1
MT-CO3
KCNJ11
ARHGEF9
NR4A2
MTOR
MTR
KMT2E
ADRA2B
BDNF-AS
MT-TS1
GNAO1
CLN6
TANC2
OTUD6B
ALG14
EPPS
SEMA6B
ATP6V0A1
LOC126805704
RORA
EEF1A2
SLC7A6OS
ST3GAL5
CACNA1G
CLCNKB
RORB-AS1
LOC101927358
MIR6130
LOC102724428
SLC9A6
ABCC8
CTNND2
FGFR3
LOC125312417
DIAPH1
KCNIP1
TPP1
MT-TI
CASK
UBE4A
GABBR1
LOC126860216
CPLX1
LOC106501713
MT-TP
GAD1
TSHR
CEP128
GABRA5
KCNB1
AP2M1
GABRB2
CLN3
ABAT
OXR1
DCX
NACC1
GABRA6
CLN5
INS
UBE3A
YIPF5
MT-RNR1
ALDH5A1
SYNJ1
SLC1A2
PPT1
SV2A
ME2
AUTS2
MT-TS2
TUBA1A
RFPL2
PLA2G6
FAME4
SLC25A12
P4HTM
ADSL
RORA-AS1
MT-TH
KAT6B
SLC1A1
ARID1B
SPAG1
MT-TQ
SERPINI1
MTHFS
GABRB1
NPR2
PACS2
CABP4
PRIMA1
ZEB2
ALG13
PVALB
PMM2
GABRA3
HTR1A
GPHN
CACNA1E
SPAG8
KCNK4
TSEN54
BRD2
SLC35A2
ROGDI
NTRK2
BDNF
AFG3L2
MFSD8
BRAT1
KCNH8
RTEL1
RTEL1-TNFRSF6B
SLC13A5
SCN5A
TNK2
TSPO
CACNA1I
DDX3X
LOC126860131
TRAPPC4
PHF6
ST20-MTHFS
PNKP
SIK1
MT-ND4
UFSP2
DNM1
KCNK4-CATSPERZ
CARS2
PAFAH1B1
BCL11A
ELP4
LOC126862278
PCDH10
GABRA2
NARS1
KCNQ1
FLNA
KCNT2
LOC126807094
ACTL6B
MT-ATP6
PRKN
PRMT7
ADAM22
VLDLR
AHDC1
CAD
NUS1
GRIA1
LGI4
KCNC2
PDYN
MALAT1
CYP2C9
HACE1
GRIA3
DYNC1H1
LNPK
GABBR2
NRXN1
FOXG1
FGF12
TRAPPC6B
MED23
ST3GAL3
GRM7
KCNJ3
IQSEC2
SCN4A
GAMT
ITPA
CYP2C19
CUX2
IL1B
PRODH
ARID1A
ATAD3A
GFAP
ADARB2-AS1
GLUD1
BRAF
ABCC2
UBA5
GRIK1
KCNH2
RARS2
EPM2AIP1
TRIM8
TRAPPC10
CFAP96
NARS2
MBD5
FMR1
LGI2
SPAST
SYNGAP1-AS1
NID1
VRK2
LOC109461484
KCNMB3
LOC126807536
UCA1
MAP3K14-AS1
GRIN2D
GRM4
SLC12A2
MAP1B
CSNK2B
NPY
LOC125467768
SCN11A
GRM1
APOE
ATXN10
LOC126863087
KDM3B
ALG14-AS1
PTEN
MVP
APP
NIPA1
GRM5
DKC1
FLG
FLG-AS1
MTHFR
CDKN3
LOC100130587
LOC120977013
GYS1
AARS1
DOCK7
SCN2B
JMJD1C-AS1
KANSL1
MIR132
ATP6AP2
CACNA1C
SHBG
DNAJC5
MRI1
SMC1A
PRNP
SLC6A11
SCN3B
SCN4B
CTSD
ACTB
OPRM1
DHDDS
EFHC2
SACS
PPIG
GABRG3
2024-02-02
CSNK1E
ADK
CSRNP3
H19
GCK
CACNG2
GRIK2
ATP6V0C
NR3C2
GJA1
INS-IGF2
TTC21B-AS1
KCNQ5
WDR45
DLG4
LOC126806171
CACNA1B
PIGV
FOXP2
C9orf72
PPR1
GBA1
SLC6A8
TPTEP2-CSNK1E
LOC126863148
GUF1
ATP6V1B2
ABCG2
PPP3CA
PRL
GLUL
FRRS1L
ABCC1
DAB1
SST
SLC1A3
SV2B
PTPN11
CACNA2D2
PNKD
KCNJ6
KCNH1
TCF4
PCDH7
SYT1
KCNQ1OT1
MT-ND2
SLC12A6
PDX1
CALB1
GAD2
NIPA2
YWHAG
ANK3
SOD1
BCKDK
SLC2A1-DT
OPHN1
SGCE
ZDHHC9
GALNT3
MAPT
MIR128-1
GBE1
ARV1
CASP2
DLGAP2
FIG4
ANK2
TDP2
KCNAB1
MLC1
GABRE
KRAS
LGI3
CDK5
LMX1B
EHMT1
MT-ND6
COX5A
CACNG3
SYN2
MAOA
SCN7A
NR1I2
SV2C
CSNK1G1
DUSP13B
MIR21
STAT3
GRIA2
NF1
NDUFB3
NEAT1
PPP1R3C
GSR
CHRNA3
MAOB
POMC
FOS
FANCI
AP3B2
MT-ATP8
MAP2
GRIA4
MAPK10
CALB2
CAMSAP2
DYRK1A
ASXL3
LIAS
BSCL2
BFIS1
LOC112997555
DNM1L
GALC
PAX6
LAMA2
CBL
NEDD4L
APC2
PIGK
TRPC4
MAST4
UBR7
MT-ND3
STX1A
AKT3
FGFR1
CHRNB4
KDM5C
SNHG14
OTX1
PIGT
CCL26
FAR1
SOD2
NES
PLAT
DBH
GYG1
HLA-B
PTPRB
PRICKLE2-AS3
CYFIP1
KCNQ4
PARS2
ATP6V1A
HSD17B10
COL4A1
IL6
GRM8
CHRFAM7A
CNR1
KIF1A
ASNS
SMARCA2
ADORA1
FGF13
ANKRD11
SLC6A3
HECW2
GJD2
ATXN8OS
IL1R1
KIF5C
MAP2K1
SETD2
POLG2
GHRL
S100B
FBXO28
NFU1
SCN10A
TH
SLC4A3
ACP1
FZR1
MIR23A
HID1
SHANK3
LOC122965327
FOLR1
CLCN4
LOC126862864
HNRNPU
DCAF8
TMX2-CTNND1
CACNA2D1
SOX2
CREB1
COL1A2
LRP8
ADGRG1
KCNMB4
TRPM3
KCNH5
COG2
TRAK1
ATXN2
CYP27A1
STAMBP
NDUFV1
EPRS1
GRM3
CTSF
KCNV2
CYP2C8
MTMR10
CAMK2G
PAQR8
PIGO
GABRA4
MIR212
ACMSD
DENND5A
ARHGAP11B
PPR3
MBP
CHKA
KCNE1
PIGG
ACHE
SPTBN1
ADAT3
MIAT
MT-CO1
GALR2
TK2
ABCC5
BTD
TUBB2A
GRM2
FARS2
SMPD1
AFG2B
LOC121627969
KCNK9
ADARB1
PNOC
OTUD7A
CNKSR2
CHGA
PHGDH
ATRX
PPFIBP1
IFNG
RPPH1
FAM138C
HCFC1
IL4
VIM
PUS3
PIRC4
CLU
MAPK1
KCNE2
MT-CO2
CCK
RS1
MIR124-1
VLDLR-AS1
MIR7108
LOC126862173
WDR45B
SPG7
PTGS2
OPRK1
PACS1
NGLY1
CTSB
CHRNB1
MIRLET7B
AQP4
SDHB
UNC80
BEAN1
TRMU
DGUOK
D2HGDH
CLCN6
MT-ND1
TRAPPC9
AR
SDHA
SRD5A1
INTS5
GATM
GSK3B
HEPACAM
PLP1
PURA
EGR1
CYP2D6
PIK3CA
DDC
HSPA8
PPP1R9B
ACOT7
MAPK3
VARS2
ABCB11
GALR1
DHRS9
UGT2B7
DLX5
APOA1
DMXL2
COL4A2
DDHD2
HNRNPUL2-BSCL2
CASTOR3P
MED13L
SMN2
HSPB1
NDP
PHACTR1
MOCS2
CHD5
GOT2
NPHP3-ACAD11
IDH1
NSRP1
SMN1
EIF2S3
RAF1
SLC17A7
ELP2
SUOX
IRF2BPL
VEGFA
IL1RAPL2
SLC6A4
SLC9A9
IDH2
COQ8A
HRH3
NPAP1
CYFIP2
DARS2
EIF2AK3
NPY2R
LOC100506124
LOC126806396
NECAP1
EMX2
CYP3A4
ADA
ADAM23
GABRR2
HSPA4
PHF21A
PPP1R13L
SRC
CELF2
SLC45A1
SEMA3A
HTR3A
SUCLG1
SLC17A6
GSTP1
TOP3B
MAGI2
AP4M1
GNB1
ZACN
RNASEH2B
DLG2
TBC1D22A
CLTC
TOP2B
BAMBI
SLC9A7
PKD1
NTS
SERPINA7
MDH1
SLC38A2
LMNA
PPP1R3D
ARSG
ALG6
KPTN
GYS2
RBCK1
TOP1
CHRNA6
GALR3
GMPPB
OR10S1
NNAT
CUL3
PIGP
CS
SLCO1B1
AGL
NEUROD2
TSEN2
H2AC18
IL2RG
IL4R
MT-TN
PDXK
AP4B1
RUBCN
RYR2
KIF4A
BRWD3
CZ1P-ASNS
MFN2
TSEN34
TAP2
KCNMB1
NDUFA8
PIK3R2
AP3M2
BLVRB
CNPY3
ELP1
DUSP3
STBD1
PPP1R3G
SATB2
KCNU1
CHAT
FKTN
SLC38A3
RPL10
ALB
GPAA1
NAPB
NFASC
ARFGEF2
SCNM1
PPP2R5D
MIR9-1
MIR27A
CSNK2A1
MIR5186
MIR6134
DNMT3A
MPDU1
TFE3
MT-ND4L
SURF1
ALPL
AFF2
GLRB
KAT6A
NGF
PIGN
NDE1
TBCD
SHH
MAST3
APC
DPYD
ATP7A
ALDH4A1
DALRD3
QPRT
ERMARD
SMAD5-AS1
DEL15Q13.3
ATP13A2
AP4B1-AS1
MIR146B
ZMYND11
RTN4
OSGEP
PPR2
LARS2
CHRNA5
TRMT44
CDK13
ATXN7
PCDH12
NAV1
MT-RNR2
VARS1
LOC126806253
CDK19
SEPSECS
FXN
FAN1
TRIM32
ACTG1
MIR15A
TSPEAR
ERBB4
CSMD3
KCNN2
ATP2A2
CCNF
GBA2
OXT
SIX3
HAX1
GLRA1
GLS
RHOBTB2
TSFM
CASP3
TTPA
MOCS1
LCOR
DUSP19
KCNV1
LOC106627981
PIRC2
SETD5
ANO10
MEG3
MRRF
NDUFS7
TBP
TGFB1
GRN
MIR146A
ADORA2A
MREG
TRPV1
DIP2B
EMP1
MEF2C-AS2
RAB9B
ELMO2
CSMD1
IL1RN
NONO
GDNF
MMP9
KCNC3
ATIC
MTMR9
ALG3
SATB1
PIGL
MYC
SI
MGAM
PPP1R3A
PYGB
GYG2
PPP1R27
MIR320A
CELF4
ZNF142
SMARCB1
TMTC3
KLF13
CACNA1S
VIP
SOD2-OT1
ECM1
IGF2R
PIGM
COX10
KIAA0586
CLPB
TIMM50
ASPHD1
HTR2C
VPS53
SYT2
PTPRZ1
CHRNB3
CHD8
XK
LARS1
CSMD2
MIR106B
RERE
UGDH
PDE2A
LOC113839516
EPHX1
SNORD15A
LOC114803470
GCDH
SETBP1
PTS
KMT2A
CEP152
UMPS
TBCE
MIR6766
SNRPN
NSF
TRIT1
MCCC1
MRPL44
SCO2
NEU1
CHGB
SCG2
KIF5A
KDM6A
MIR484
ENO2
LINC01672
NAGA
NR2F1
FAAH
FAM216A
CPOX
TMEM70
BCL11B
CIC
LRP12
UBC
SNX11
PRR15L
ATXN1
TAAR2
TUBGCP5
ARFGEF1
ELOVL4
LOC126863256
ATL1
GRIN2C
TFAM
MYO15A
CAPN8
NTF3
FGF17
NDUFS4
SPG11
MIR548F4
NRXN2
MIR155
MCCC2
RANBP2
CERNA3
NDUFAF2
HIF1A
GJC2
RNASEH2C
MIR139
TUBG1
TNF
VPS13A
PTPRD
UBR5
PACRG
TEKT3
TEKT1
CCDC90B
TEKT2
TEKT4
TEKT5
TRAM2
MEIS2
PTCD1
QDPR
BFIS4
LOC113788277
PAH
DOC2A
MTARC2
CA4
MTMR7
ADGRL3
DNAJC6
ERG28
ORC4
VWA1
NOL3
MT-TV
LOC126861242
TSPAN7
TBCK
CDC16
L2HGDH
SOX5
CYC1
SLC25A24
RFX3
TIMM17A
PARD6G
COA3
GLIS1
TRMT1
NADK2
DIRAS1
KIF2A

## Sheet: Supplementary Table S2.1
Gene Map Search - 'epilepsy '
Downloaded:	November 23, 2023
Copyright (c) 1966-2023 Johns Hopkins University OMIM, data are provided for research purposes only.
Cytogenetic location	Genomic coordinates (From NCBI/GRCh38)	Gene/Locus	Gene/Locus name	Gene/Locus MIM number	Approved Symbol	Entrez Gene ID	Ensembl Gene ID	Comments	Phenotype	Phenotype MIM number	Inheritance	Pheno map key	Mouse Gene (from MGI)
1p36.33	1:2019345-2030758	GABRD, GEFSP5, EIG10, EJM7	Gamma-aminobutyric acid (GABA) A receptor, delta	137163	GABRD	2563	ENSG00000187730,ENST00000378585;;;ENST00000378585		{Epilepsy, idiopathic generalized, 10}	613060	AD	3	Gabrd
1p36.33	1:2019345-2030758	GABRD, GEFSP5, EIG10, EJM7	Gamma-aminobutyric acid (GABA) A receptor, delta	137163	GABRD	2563	ENSG00000187730,ENST00000378585;;;ENST00000378585		{Epilepsy, juvenile myoclonic, susceptibility to}	613060	AD	3	Gabrd
1p36.33	1:2019345-2030758	GABRD, GEFSP5, EIG10, EJM7	Gamma-aminobutyric acid (GABA) A receptor, delta	137163	GABRD	2563	ENSG00000187730,ENST00000378585;;;ENST00000378585		{Generalized epilepsy with febrile seizures plus, type 5, susceptibility to}	613060	AD	3	Gabrd
1p34.3	1:35557799-35566779	NCDN, KIAA0607, NEDIES	Neurochondrin	608458	NCDN	23154	ENSG00000020129,ENST00000373243;;;ENST00000373243		Neurodevelopmental disorder with infantile epileptic spasms	619373	AD	3	Ncdn
1p34.2	1:42925353-42958868	SLC2A1, GLUT1, HTLVR, DYT18, PED, GLUT1DS, EIG12, DYT9, SDCHCN	Solute carrier family 2 (facilitated glucose transporter), member 1	138140	SLC2A1	6513	ENSG00000117394,ENST00000426263;;;ENST00000426263	probably in 1p33	{Epilepsy, idiopathic generalized, susceptibility to, 12}	614847	AD	3	Slc2a1
1p34.2	1:42925353-42958868	SLC2A1, GLUT1, HTLVR, DYT18, PED, GLUT1DS, EIG12, DYT9, SDCHCN	Solute carrier family 2 (facilitated glucose transporter), member 1	138140	SLC2A1	6513	ENSG00000117394,ENST00000426263;;;ENST00000426263	probably in 1p33	Dystonia 9	601042	AD	3	Slc2a1
1p34.2	1:42925353-42958868	SLC2A1, GLUT1, HTLVR, DYT18, PED, GLUT1DS, EIG12, DYT9, SDCHCN	Solute carrier family 2 (facilitated glucose transporter), member 1	138140	SLC2A1	6513	ENSG00000117394,ENST00000426263;;;ENST00000426263	probably in 1p33	GLUT1 deficiency syndrome 1, infantile onset, severe	606777	AD, AR	3	Slc2a1
1p34.2	1:42925353-42958868	SLC2A1, GLUT1, HTLVR, DYT18, PED, GLUT1DS, EIG12, DYT9, SDCHCN	Solute carrier family 2 (facilitated glucose transporter), member 1	138140	SLC2A1	6513	ENSG00000117394,ENST00000426263;;;ENST00000426263	probably in 1p33	GLUT1 deficiency syndrome 2, childhood onset	612126	AD	3	Slc2a1
1p34.2	1:42925353-42958868	SLC2A1, GLUT1, HTLVR, DYT18, PED, GLUT1DS, EIG12, DYT9, SDCHCN	Solute carrier family 2 (facilitated glucose transporter), member 1	138140	SLC2A1	6513	ENSG00000117394,ENST00000426263;;;ENST00000426263	probably in 1p33	Stomatin-deficient cryohydrocytosis with neurologic defects	608885	AD	3	Slc2a1
1p34.2	1:43389899-43454247	SZT2, KIAA0467, DEE18	SZT2 subunit of KICSTOR complex	615463	SZT2	23334	ENSG00000198198,ENST00000634258;;;ENST00000634258		Developmental and epileptic encephalopathy 18	615476	AR	3	Szt2
1p34.1	1:43707536-43931159	ST3GAL3, SIAT6, ST3GALII, MRT12, DEE15	ST3 beta-galactoside alpha-2,3-sialyltransferase 3	606494	ST3GAL3	6487	ENSG00000126091,ENST00000347631;;;ENST00000347631		Developmental and epileptic encephalopathy 15	615006	AR	3	St3gal3
1p34.1	1:43707536-43931159	ST3GAL3, SIAT6, ST3GALII, MRT12, DEE15	ST3 beta-galactoside alpha-2,3-sialyltransferase 3	606494	ST3GAL3	6487	ENSG00000126091,ENST00000347631;;;ENST00000347631		Intellectual developmental disorder, autosomal recessive 12	611090	AR	3	St3gal3
1p32.3	1:54756898-54764523	PARS2, DEE75	Prolyl-tRNA synthetase 2	612036	PARS2	25973	ENSG00000162396,ENST00000371279;;;ENST00000371279		Developmental and epileptic encephalopathy 75	618437	AR	3	Pars2
1p31.3	1:62454726-62688386	DOCK7, KIAA1771, DEE23	Dedicator of cytokinesis 7	615730	DOCK7	85440	ENSG00000116641,ENST00000635253;;;ENST00000635253		Developmental and epileptic encephalopathy 23	615859	AR	3	Dock7
1p21.3	1:94974405-95072951	ALG14, CMS15, IDDEBF, MEPCA	ALG14 UDP-N-acetylglucosaminyltransferase subunit	612866	ALG14	199857	ENSG00000172339,ENST00000370205;;;ENST00000370205	mutation identified in 1 CMSWTA family	?Myasthenic syndrome, congenital, 15, without tubular aggregates	616227	AR	3	Alg14
1p21.3	1:94974405-95072951	ALG14, CMS15, IDDEBF, MEPCA	ALG14 UDP-N-acetylglucosaminyltransferase subunit	612866	ALG14	199857	ENSG00000172339,ENST00000370205;;;ENST00000370205	mutation identified in 1 CMSWTA family	Intellectual developmental disorder with epilepsy, behavioral abnormalities, and coarse facies	619031	AR	3	Alg14
1p21.3	1:94974405-95072951	ALG14, CMS15, IDDEBF, MEPCA	ALG14 UDP-N-acetylglucosaminyltransferase subunit	612866	ALG14	199857	ENSG00000172339,ENST00000370205;;;ENST00000370205	mutation identified in 1 CMSWTA family	Myopathy, epilepsy, and progressive cerebral atrophy	619036	AR	3	Alg14
1p13.3	1:110593580-110631440	KCNA2, DEE32	Potassium channel, voltage-gated, Shaker-related subfamily, member 2	176262	KCNA2	3737	ENSG00000177301,ENST00000316361;;;ENST00000316361		Developmental and epileptic encephalopathy 32	616366	AD	3	Kcna2
1q21.3	1:154567778-154580013	CHRNB2, EFNL3	Cholinergic receptor, nicotinic, beta polypeptide-2	118507	CHRNB2	1141	ENSG00000160716,ENST00000368476;;;ENST00000368476	linked to AMY in mouse	Epilepsy, nocturnal frontal lobe, 3	605375		3	Chrnb2
1q23.2	1:160115759-160143591	ATP1A2, FHM2, MHP2, FARIMPD, DEE98	ATPase, Na+K+ transporting, alpha-2 polypeptide	182340	ATP1A2	477	ENSG00000018625,ENST00000361216;;;ENST00000361216		Alternating hemiplegia of childhood 1	104290	AD	3	Atp1a2
1q23.2	1:160115759-160143591	ATP1A2, FHM2, MHP2, FARIMPD, DEE98	ATPase, Na+K+ transporting, alpha-2 polypeptide	182340	ATP1A2	477	ENSG00000018625,ENST00000361216;;;ENST00000361216		Developmental and epileptic encephalopathy 98	619605	AD	3	Atp1a2
1q23.2	1:160115759-160143591	ATP1A2, FHM2, MHP2, FARIMPD, DEE98	ATPase, Na+K+ transporting, alpha-2 polypeptide	182340	ATP1A2	477	ENSG00000018625,ENST00000361216;;;ENST00000361216		Fetal akinesia, respiratory insufficiency, microcephaly, polymicrogyria, and dysmorphic facies	619602	AR	3	Atp1a2
1q23.2	1:160115759-160143591	ATP1A2, FHM2, MHP2, FARIMPD, DEE98	ATPase, Na+K+ transporting, alpha-2 polypeptide	182340	ATP1A2	477	ENSG00000018625,ENST00000361216;;;ENST00000361216		Migraine, familial basilar	602481	AD	3	Atp1a2
1q23.2	1:160115759-160143591	ATP1A2, FHM2, MHP2, FARIMPD, DEE98	ATPase, Na+K+ transporting, alpha-2 polypeptide	182340	ATP1A2	477	ENSG00000018625,ENST00000361216;;;ENST00000361216		Migraine, familial hemiplegic, 2	602481	AD	3	Atp1a2
1q25.3	1:181317699-181808084	CACNA1E, CACNL1A6, DEE69	Calcium channel, voltage-dependent, alpha 1E subunit	601013	CACNA1E	777	ENSG00000198216,ENST00000367573;;;ENST00000367573		Developmental and epileptic encephalopathy 69	618285	AD	3	Cacna1e
1q31.3	1:196225779-196608440	KCNT2, SLICK, DEE57	Potassium channel, subfamily T, member 2	610044	KCNT2	343450	ENSG00000162687,ENST00000294725;;;ENST00000294725		Developmental and epileptic encephalopathy 57	617771	AD	3	Kcnt2
1q32.1	1:205042949-205078289	CNTN2, TAX, TAX1, FAME5	Contactin 2 (transiently-expressed axonal glycoprotein)	190197	CNTN2	6900	ENSG00000184144,ENST00000331830;;;ENST00000331830	1 family identified with mutation	?Epilepsy, myoclonic, familial adult, 5	615400	AR	3	Cntn2
1q42.11	1:224114111-224162047	FBXO28, FBX28, KIAA0483, DEE100	F-box protein 28	609100	FBXO28	23219	ENSG00000143756,ENST00000366862;;;ENST00000366862		Developmental and epileptic encephalopathy 100	619777	AD	3	Fbxo28
1q42.2	1:230979094-231000733	ARV1, DEE38	ARV1 homolog, fatty acid homeostasis modulator	611647	ARV1	64801	ENSG00000173409,ENST00000310256;;;ENST00000310256		Developmental and epileptic encephalopathy 38	617020	AR	3	Arv1
1q44	1:244850297-244864543	HNRNPU, HNRPU, SAFA, DEE54	Heterogeneous nuclear ribonucleoprotein U	602869	HNRNPU	3192	ENSG00000153187,ENST00000640218;;;ENST00000640218		Developmental and epileptic encephalopathy 54	617391	AD	3	Hnrnpu
2p24	2:12000001-23800000	GEFSP4	Generalized epilepsy with febrile seizures plus, type 4	609800		100188796		max lod at D2S305	Generalized epilepsy with febrile seizures plus, type 4	609800	AD	2
2p23.3	2:27217369-27243943	CAD, CDG1Z, DEE50	CAD trifunctional protein of pyrimidine biosynthesis	114010	CAD	790	ENSG00000084774,ENST00000264705;;;ENST00000264705		Developmental and epileptic encephalopathy 50	616457	AR	3	Cad
2p15	2:63588963-63607197	MDH1, DEE88, KAR	Malate dehydrogenase, soluble	154200	MDH1	4190	ENSG00000014641,ENST00000233114;;;ENST00000233114	proximal to APOB; mutation identified in 1 DEE88 family	?Developmental and epileptic encephalopathy 88	618959	AR	3	Mdh1
2p15	2:63840969-63891560	UGP2, UGPP2, DEE83	Uridyl diphosphate glucose pyrophosphorylase-2	191760	UGP2	7360	ENSG00000169764,ENST00000337130;;;ENST00000337130		Developmental and epileptic encephalopathy 83	618744	AR	3	Ugp2
2q11.2	2:96184859-96208827	STARD7, GTT1, FAME2	START domain-containing protein 4	616712	STARD7	56910	ENSG00000084090,ENST00000337288;;;ENST00000337288		Epilepsy, familial adult myoclonic, 2	607876	AD	3	Stard7
2q23-q24	2:147900001-168900000	GEFSP7, FEB3B	Generalized epilepsy with febrile seizures plus, type 7	613863		120325367		max lod at D2S2330	Generalized epilepsy with febrile seizures plus, type 7	613863	AD	2
2q23.3	2:151832771-152099167	CACNB4, EJM6, EA5, EIG9	Calcium channel, voltage-dependent, beta 4 subunit	601949	CACNB4	785	ENSG00000182389,ENST00000539935;;;ENST00000539935		{Epilepsy, idiopathic generalized, susceptibility to, 9}	607682	AD	3	Cacnb4
2q23.3	2:151832771-152099167	CACNB4, EJM6, EA5, EIG9	Calcium channel, voltage-dependent, beta 4 subunit	601949	CACNB4	785	ENSG00000182389,ENST00000539935;;;ENST00000539935		{Epilepsy, juvenile myoclonic, susceptibility to, 6}	607682	AD	3	Cacnb4
2q23.3	2:151832771-152099167	CACNB4, EJM6, EA5, EIG9	Calcium channel, voltage-dependent, beta 4 subunit	601949	CACNB4	785	ENSG00000182389,ENST00000539935;;;ENST00000539935		Episodic ataxia, type 5	613855	AD	3	Cacnb4
2q24.3	2:165087526-165204050	SCN3A, FFEVF4, DEE62	Sodium voltage-gated channel, alpha subunit 3	182391	SCN3A	6328	ENSG00000153253,ENST00000283254;;;ENST00000283254		Developmental and epileptic encephalopathy 62	617938	AD	3	Scn3a
2q24.3	2:165087526-165204050	SCN3A, FFEVF4, DEE62	Sodium voltage-gated channel, alpha subunit 3	182391	SCN3A	6328	ENSG00000153253,ENST00000283254;;;ENST00000283254		Epilepsy, familial focal, with variable foci 4	617935	AD	3	Scn3a
2q24.3	2:165239414-165392304	SCN2A, SCN2A1, BFIC3, DEE11, BFIS3, BFNIS, EA9	Sodium voltage-gated channel, alpha subunit 2	182390	SCN2A	6326	ENSG00000136531,ENST00000375437;;;ENST00000375437	4 related genes on chr.2	Developmental and epileptic encephalopathy 11	613721	AD	3	Scn2a
2q24.3	2:165239414-165392304	SCN2A, SCN2A1, BFIC3, DEE11, BFIS3, BFNIS, EA9	Sodium voltage-gated channel, alpha subunit 2	182390	SCN2A	6326	ENSG00000136531,ENST00000375437;;;ENST00000375437	4 related genes on chr.2	Episodic ataxia, type 9	618924	AD	3	Scn2a
2q24.3	2:165239414-165392304	SCN2A, SCN2A1, BFIC3, DEE11, BFIS3, BFNIS, EA9	Sodium voltage-gated channel, alpha subunit 2	182390	SCN2A	6326	ENSG00000136531,ENST00000375437;;;ENST00000375437	4 related genes on chr.2	Seizures, benign familial infantile, 3	607745	AD	3	Scn2a
2q24.3	2:165984641-166149161	SCN1A, GEFSP2, SMEI, FEB3A, DEE6A, DRVT, FHM3, DEE6B	Sodium voltage-gated channel, alpha subunit 1	182389	SCN1A	6323	ENSG00000144285,ENST00000674923;;;ENST00000674923		Developmental and epileptic encephalopathy 6B, non-Dravet	619317	AD	3	Scn1a
2q24.3	2:165984641-166149161	SCN1A, GEFSP2, SMEI, FEB3A, DEE6A, DRVT, FHM3, DEE6B	Sodium voltage-gated channel, alpha subunit 1	182389	SCN1A	6323	ENSG00000144285,ENST00000674923;;;ENST00000674923		Dravet syndrome	607208	AD	3	Scn1a
2q24.3	2:165984641-166149161	SCN1A, GEFSP2, SMEI, FEB3A, DEE6A, DRVT, FHM3, DEE6B	Sodium voltage-gated channel, alpha subunit 1	182389	SCN1A	6323	ENSG00000144285,ENST00000674923;;;ENST00000674923		Febrile seizures, familial, 3A	604403	AD	3	Scn1a
2q24.3	2:165984641-166149161	SCN1A, GEFSP2, SMEI, FEB3A, DEE6A, DRVT, FHM3, DEE6B	Sodium voltage-gated channel, alpha subunit 1	182389	SCN1A	6323	ENSG00000144285,ENST00000674923;;;ENST00000674923		Generalized epilepsy with febrile seizures plus, type 2	604403	AD	3	Scn1a
2q24.3	2:165984641-166149161	SCN1A, GEFSP2, SMEI, FEB3A, DEE6A, DRVT, FHM3, DEE6B	Sodium voltage-gated channel, alpha subunit 1	182389	SCN1A	6323	ENSG00000144285,ENST00000674923;;;ENST00000674923		Migraine, familial hemiplegic, 3	609634	AD	3	Scn1a
2q31.1	2:170813210-170861151	GAD1, SCP, DEE89	Glutamate decarboxylase-1, brain, 67kD	605363	GAD1	2571	ENSG00000128683,ENST00000358196;;;ENST00000358196		Developmental and epileptic encephalopathy 89	619124	AR	3	Gad1
2q31.1	2:171783405-171894244	SLC25A12, ARALAR, DEE39	Solute carrier family 25 (mitochondrial carrier, Aralar), member 12	603667	SLC25A12	8604	ENSG00000115840,ENST00000422440;;;ENST00000422440		Developmental and epileptic encephalopathy 39	612949	AR	3	Slc25a12
2q31.1	2:175923882-176002820	LNPK, KIAA1715, NEDEHCC	Lunapark	610236	LNPK	80856	ENSG00000144320,ENST00000272748;;;ENST00000272748		Neurodevelopmental disorder with epilepsy and hypoplasia of the corpus callosum	618090	AR	3	Lnpk
2q32.2	2:190880821-190965552	GLS, GLS1, DEE71, CASGID, GDPAG	Glutaminase	138280	GLS	2744	ENSG00000115419,ENST00000320717;;;ENST00000320717	mutation identified in 1 CASGID patient	?Infantile cataract, skin abnormalities, glutamate excess, and impaired intellectual development	618339	AD	3	Gls
2q32.2	2:190880821-190965552	GLS, GLS1, DEE71, CASGID, GDPAG	Glutaminase	138280	GLS	2744	ENSG00000115419,ENST00000320717;;;ENST00000320717	mutation identified in 1 CASGID patient	Developmental and epileptic encephalopathy 71	618328	AR	3	Gls
2q32.2	2:190880821-190965552	GLS, GLS1, DEE71, CASGID, GDPAG	Glutaminase	138280	GLS	2744	ENSG00000115419,ENST00000320717;;;ENST00000320717	mutation identified in 1 CASGID patient	Global developmental delay, progressive ataxia, and elevated glutamine	618412	AR	3	Gls
2q33-q36	2:196600001-230100000	EJM9	Epilepsy, juvenile myoclonic, susceptibility to, 9	614280		100750238		max lod at D2S2248	{Epilepsy, juvenile myoclonic, susceptibility to, 9}	614280	AD	2
3p25.3	3:10992748-11039247	SLC6A1, GABATR, MAE	Solute carrier family 6 (neurotransmitter transporter, GABA), member 1	137165	SLC6A1	6529	ENSG00000157103,ENST00000287766;;;ENST00000287766		Myoclonic-atonic epilepsy	616421	AD	3	Slc6a1
3p22.1	3:42013093-42225890	TRAK1, OIP106, KIAA1042, DEE68	Trafficking protein, kinesin-binding 1	608112	TRAK1	22906	ENSG00000182606,ENST00000327628;;;ENST00000327628		Developmental and epileptic encephalopathy 68	618201	AR	3	Trak1
3p21.31	3:48989908-49007153	P4HTM, PH4, HIDEA	Prolyl 4-hydroxylase, transmembrane	614584	P4HTM	54681	ENSG00000178467,ENST00000383729;;;ENST00000383729		Hypotonia, hypoventilation, impaired intellectual development, dysautonomia, epilepsy, and eye abnormalities	618493	AR	3	P4htm
3p21.31	3:49015488-49021505	DALRD3, DEE86	DALR anticodon-binding domain-containing protein 3	618904	DALRD3	55152	ENSG00000178149,ENST00000341949;;;ENST00000341949	mutation identified in 1 DEE86 family	?Developmental and epileptic encephalopathy 86	618910	AR	3	Dalrd3
3p21.31	3:50205271-50221486	SLC38A3, SN1, G17, DEE102	Solute carrier family 38, member 3	604437	SLC38A3	10991	ENSG00000188338,ENST00000614032;;;ENST00000614032		Developmental and epileptic encephalopathy 102	619881	AR	3	Slc38a3
3p21.31	3:50347330-50350775	NPRL2, FFEVF2	NPR2-like protein, GATOR1 complex subunit	607072	NPRL2	10641	ENSG00000114388,ENST00000232501;;;ENST00000232501		Epilepsy, familial focal, with variable foci 2	617116	AD	3	Nprl2
3q13.31	3:113747035-113812056	ATP6V1A, HO68, ARCL2D, DEE93	ATPase, H+ transporting, V1 subunit A	607027	ATP6V1A	523	ENSG00000114573,ENST00000273398;;;ENST00000273398		Cutis laxa, autosomal recessive, type IID	617403	AR	3	Atp6v1a
3q13.31	3:113747035-113812056	ATP6V1A, HO68, ARCL2D, DEE93	ATPase, H+ transporting, V1 subunit A	607027	ATP6V1A	523	ENSG00000114573,ENST00000273398;;;ENST00000273398		Developmental and epileptic encephalopathy 93	618012	AD	3	Atp6v1a
3q13.33-q21.1	3:122183668-122291629	CASR, HHC1, PCAR1, FIH, EIG8, HYPOC1	Calcium-sensing receptor	601199	CASR	846	ENSG00000036828,ENST00000639785;;;ENST00000639785	mutation identified in 1 EIG8 family	{?Epilepsy idiopathic generalized, susceptibility to, 8}	612899	AD	3	Casr
3q13.33-q21.1	3:122183668-122291629	CASR, HHC1, PCAR1, FIH, EIG8, HYPOC1	Calcium-sensing receptor	601199	CASR	846	ENSG00000036828,ENST00000639785;;;ENST00000639785	mutation identified in 1 EIG8 family	Hyperparathyroidism, neonatal	239200	AD, AR	3	Casr
3q13.33-q21.1	3:122183668-122291629	CASR, HHC1, PCAR1, FIH, EIG8, HYPOC1	Calcium-sensing receptor	601199	CASR	846	ENSG00000036828,ENST00000639785;;;ENST00000639785	mutation identified in 1 EIG8 family	Hypocalcemia, autosomal dominant	601198	AD	3	Casr
3q13.33-q21.1	3:122183668-122291629	CASR, HHC1, PCAR1, FIH, EIG8, HYPOC1	Calcium-sensing receptor	601199	CASR	846	ENSG00000036828,ENST00000639785;;;ENST00000639785	mutation identified in 1 EIG8 family	Hypocalcemia, autosomal dominant, with Bartter syndrome	601198	AD	3	Casr
3q13.33-q21.1	3:122183668-122291629	CASR, HHC1, PCAR1, FIH, EIG8, HYPOC1	Calcium-sensing receptor	601199	CASR	846	ENSG00000036828,ENST00000639785;;;ENST00000639785	mutation identified in 1 EIG8 family	Hypocalciuric hypercalcemia, type I	145980	AD	3	Casr
3q22.1	3:132654430-132679794	UBA5, UBE1DC1, DEE44, SCAR24	Ubiquitin-like modifier activating enzyme 5	610552	UBA5	79876	ENSG00000081307,ENST00000356232;;;ENST00000356232	mutation identified in 1 SCAR24 family	?Spinocerebellar ataxia, autosomal recessive 24	617133	AR	3	Uba5
3q22.1	3:132654430-132679794	UBA5, UBE1DC1, DEE44, SCAR24	Ubiquitin-like modifier activating enzyme 5	610552	UBA5	79876	ENSG00000081307,ENST00000356232;;;ENST00000356232	mutation identified in 1 SCAR24 family	Developmental and epileptic encephalopathy 44	617132	AR	3	Uba5
3q25-q26	3:149200001-183000000	ETL6	Epilepsy, familial temporal lobe, 6	615697		103106902		between D3S1584 and D3S3520	Epilepsy, familial temporal lobe, 6	615697	AD	2
3q25.1	3:149812688-149962139	RNF13, DEE73	RING finger protein 13	609247	RNF13	11342	ENSG00000082996,ENST00000392894;;;ENST00000392894		Developmental and epileptic encephalopathy 73	618379	AD	3	Rnf13
3q27.1	3:183697797-183812624	YEATS2, KIAA1197, FAME4	YEATS domain-containing protein 2	613373	YEATS2	55689	ENSG00000163872,ENST00000305135;;;ENST00000305135	mutation identifed in 1 FAME4 family	?Epilepsy, myoclonic, familial adult, 4	615127	AD	3	Yeats2
3q27.1	3:184346185-184361605	CLCN2, EGMA, ECA2, EGI11, EJM8, LKPAT, HALD2	Chloride channel-2	600570	CLCN2	1181	ENSG00000114859,ENST00000265593;;;ENST00000265593		{Epilepsy, idiopathic generalized, susceptibility to, 11}	607628	AD	3	Clcn2
3q27.1	3:184346185-184361605	CLCN2, EGMA, ECA2, EGI11, EJM8, LKPAT, HALD2	Chloride channel-2	600570	CLCN2	1181	ENSG00000114859,ENST00000265593;;;ENST00000265593		{Epilepsy, juvenile absence, susceptibility to, 2}	607628	AD	3	Clcn2
3q27.1	3:184346185-184361605	CLCN2, EGMA, ECA2, EGI11, EJM8, LKPAT, HALD2	Chloride channel-2	600570	CLCN2	1181	ENSG00000114859,ENST00000265593;;;ENST00000265593		{Epilepsy, juvenile myoclonic, susceptibility to, 8}	607628	AD	3	Clcn2
3q27.1	3:184346185-184361605	CLCN2, EGMA, ECA2, EGI11, EJM8, LKPAT, HALD2	Chloride channel-2	600570	CLCN2	1181	ENSG00000114859,ENST00000265593;;;ENST00000265593		Hyperaldosteronism, familial, type II	605635	AD	3	Clcn2
3q27.1	3:184346185-184361605	CLCN2, EGMA, ECA2, EGI11, EJM8, LKPAT, HALD2	Chloride channel-2	600570	CLCN2	1181	ENSG00000114859,ENST00000265593;;;ENST00000265593		Leukoencephalopathy with ataxia	615651	AR	3	Clcn2
3q28-q29	3:192139390-192727541	FGF12, FHF1, DEE47	Fibroblast growth factor-12	601513	FGF12	2257	ENSG00000114279,ENST00000445105;;;ENST00000445105		Developmental and epileptic encephalopathy 47	617166	AD	3	Fgf12
4p16.3	4:784957-826129	CPLX1, CPX1, DEE63	Complexin 1	605032	CPLX1	10815	ENSG00000168993,ENST00000304062;;;ENST00000304062		Developmental and epileptic encephalopathy 63	617976	AR	3	Cplx1
4p15	4:11300001-35800000	EPPS	Epilepsy, partial, with pericentral spikes	607221		266789			Epilepsy, partial, with pericentral spikes	607221		2
4p14	4:39498755-39527439	UGDH, UDPGDH, DEE84	UDP-glucose dehydrogenase	603370	UGDH	7358	ENSG00000109814,ENST00000316423;;;ENST00000316423		Developmental and epileptic encephalopathy 84	618792	AR	3	Ugdh
4p12	4:44678420-44700928	GUF1, EF4, DEE40	GUF1 homolog, GTPase	617064	GUF1	60558	ENSG00000151806,ENST00000281543;;;ENST00000281543	mutation identified in 1 DEE40 family	?Developmental and epileptic encephalopathy 40	617065	AR	3	Guf1
4p12	4:46243548-46390300	GABRA2, DEE78	Gamma-aminobutyric acid (GABA) A receptor, alpha-2	137140	GABRA2	2555	ENSG00000151834,ENST00000381620;;;ENST00000381620		{Alcohol dependence, susceptibility to}	103780	Mu	3	Gabra2
4p12	4:46243548-46390300	GABRA2, DEE78	Gamma-aminobutyric acid (GABA) A receptor, alpha-2	137140	GABRA2	2555	ENSG00000151834,ENST00000381620;;;ENST00000381620		Developmental and epileptic encephalopathy 78	618557	AD	3	Gabra2
4p12	4:46993647-47426447	GABRB1, DEE45	Gamma-aminobutyric acid (GABA) A receptor, beta-1	137190	GABRB1	2560	ENSG00000163288,ENST00000295454;;;ENST00000295454		Developmental and epileptic encephalopathy 45	617153	AD	3	Gabrb1
4q13.2-q21.3	4:65500001-87100000	ETL3, FMTLE	Epilepsy, familial temporal lobe, 3	611630		100188848		max lod at D4S1517	Epilepsy, familial temporal lobe, 3	611630	AD	2
4q21.1	4:76158737-76234532	SCARB2, CD36L2, LIMPII, AMRF, EPM4	Scavenger receptor class B, member 2	602257	SCARB2	950	ENSG00000138760,ENST00000264896;;;ENST00000264896		Epilepsy, progressive myoclonic 4, with or without renal failure	254900	AR	3	Scarb2
4q21.21	4:80185270-80204329	PRDM8, EPM10	PR domain-containing protein 8	616639	PRDM8	56978	ENSG00000152784,ENST00000415738;;;ENST00000415738	mutation identified in 1 EPM10 family	?Epilepsy, progressive myoclonic, 10	616640	AR	3	Prdm8
4q24-q28	4:100100001-138500000	HWE2	Epilepsy, hot water, 2	613340		100415904		between D4S1572 and D4S2277	Epilepsy, hot water, 2	613340		2
4q24	4:101023418-101347526	PPP3CA, PPP2B, CALNA, CNA1, DEE91, ACCIID	Protein phosphatase 3, catalytic subunit, alpha isoform (calcineurin A alpha)	114105	PPP3CA	5530	ENSG00000138814,ENST00000394854;;;ENST00000394854		Arthrogryposis, cleft palate, craniosynostosis, and impaired intellectual development	618265	AD	3	Ppp3ca
4q24	4:101023418-101347526	PPP3CA, PPP2B, CALNA, CNA1, DEE91, ACCIID	Protein phosphatase 3, catalytic subunit, alpha isoform (calcineurin A alpha)	114105	PPP3CA	5530	ENSG00000138814,ENST00000394854;;;ENST00000394854		Developmental and epileptic encephalopathy 91	617711	AD	3	Ppp3ca
4q32.1	4:159103079-159360173	RAPGEF2, NRAPGEP, RAGEF, KIAA0313	Rap guanine nucleotide exchange factor 2	609530	RAPGEF2	9693	ENSG00000109756,ENST00000691494;;;ENST00000691494	mutation identified in 1 FAME7 patient	?Epilepsy, familial adult myoclonic, 7	618075	AD	3	Rapgef2
4q35.1	4:185399537-185425964	UFSP2, C4orf20, BHD, SEMDDR, DEE106	UFM1-specific peptidase 2	611482	UFSP2	55325	ENSG00000109775,ENST00000264689;;;ENST00000264689	mutation identified in 1 BHD family	?Hip dysplasia, Beukes type	142669	AD	3	Ufsp2
4q35.1	4:185399537-185425964	UFSP2, C4orf20, BHD, SEMDDR, DEE106	UFM1-specific peptidase 2	611482	UFSP2	55325	ENSG00000109775,ENST00000264689;;;ENST00000264689	mutation identified in 1 BHD family	Developmental and epileptic encephalopathy 106	620028	AR	3	Ufsp2
4q35.1	4:185399537-185425964	UFSP2, C4orf20, BHD, SEMDDR, DEE106	UFM1-specific peptidase 2	611482	UFSP2	55325	ENSG00000109775,ENST00000264689;;;ENST00000264689	mutation identified in 1 BHD family	Spondyloepimetaphyseal dysplasia, Di Rocco type	617974	AD	3	Ufsp2
5p15.2	5:10353695-10440388	MARCH6, TEB4, DOA10, KIAA0597, FAME3	Membrane-associated RING-CH finger protein 6	613297	MARCHF6	10299	ENSG00000145495,ENST00000274140;;;ENST00000274140		Epilepsy, familial adult myoclonic, 3	613608	AD	3	Marchf6
5p12	5:45254948-45696380	HCN1, BCNG1, DEE24, GEFSP10	Hyperpolarization-activated cyclic nucleotide-gated potassium channel 1	602780	HCN1	348980	ENSG00000164588,ENST00000303230;;;ENST00000303230		Developmental and epileptic encephalopathy 24	615871	AD	3	Hcn1
5p12	5:45254948-45696380	HCN1, BCNG1, DEE24, GEFSP10	Hyperpolarization-activated cyclic nucleotide-gated potassium channel 1	602780	HCN1	348980	ENSG00000164588,ENST00000303230;;;ENST00000303230		Generalized epilepsy with febrile seizures plus, type 10	618482	AD	3	Hcn1
5q12-q14	5:59600001-93000000	EJM4	Myoclonic epilepsy, juvenile, 4	611364		100126594		max lod at D5S459	Myoclonic epilepsy, juvenile, 4	611364	AD	2
5q23.2	5:126541841-126595219	ALDH7A1, ATQ1, EPD, PDE, EPEO4	Aldehyde dehydrogenase 7 family, member A1 (antiquitin 1)	107323	ALDH7A1	501	ENSG00000164904,ENST00000409134;;;ENST00000409134		Epilepsy, early-onset, 4, vitamin B6-dependent	266100	AR	3	Aldh7a1
5q31.3	5:144158162-144170659	YIPF5, SMAP5, YIP1A, MEDS2	Yip1 domain family, member 5	611483	YIPF5	81555	ENSG00000145817,ENST00000274496;;;ENST00000274496		Microcephaly, epilepsy, and diabetes syndrome 2	619278	AR	3	Yipf5
5q33.3	5:157266123-157395594	CYFIP2, DEE65	Cytoplasmic FMRP interacting protein 2	606323	CYFIP2	26999	ENSG00000055163,ENST00000620254;;;ENST00000620254		Developmental and epileptic encephalopathy 65	618008	AD	3	Cyfip2
5q34	5:161288436-161548404	GABRB2, DEE92	Gamma-aminobutyric acid (GABA) A receptor, beta-2	600232	GABRB2	2561	ENSG00000145864,ENST00000393959;;;ENST00000393959		Developmental and epileptic encephalopathy 92	617829	AD	3	Gabrb2
5q34	5:161847191-161899971	GABRA1, EJM5, ECA4, DEE19	Gamma-aminobutyric acid (GABA) A receptor, alpha-1	137160	GABRA1	2554	ENSG00000022355,ENST00000393943;;;ENST00000393943	in same 200kb as GABRG2	{Epilepsy, childhood absence, susceptibility to, 4}	611136		3	Gabra1
5q34	5:161847191-161899971	GABRA1, EJM5, ECA4, DEE19	Gamma-aminobutyric acid (GABA) A receptor, alpha-1	137160	GABRA1	2554	ENSG00000022355,ENST00000393943;;;ENST00000393943	in same 200kb as GABRG2	{Epilepsy, juvenile myoclonic, susceptibility to, 5}	611136		3	Gabra1
5q34	5:161847191-161899971	GABRA1, EJM5, ECA4, DEE19	Gamma-aminobutyric acid (GABA) A receptor, alpha-1	137160	GABRA1	2554	ENSG00000022355,ENST00000393943;;;ENST00000393943	in same 200kb as GABRG2	Developmental and epileptic encephalopathy 19	615744	AD	3	Gabra1
5q34	5:162067465-162155539	GABRG2, DEE74, FEB8, ECA2, GEFSP3	Gamma-aminobutyric acid (GABA) A receptor, gamma-2	137164	GABRG2	2566	ENSG00000113327,ENST00000639213;;;ENST00000639213	in alpha/beta/gamma cluster	Developmental and epileptic encephalopathy 74	618396	AD	3	Gabrg2
5q34	5:162067465-162155539	GABRG2, DEE74, FEB8, ECA2, GEFSP3	Gamma-aminobutyric acid (GABA) A receptor, gamma-2	137164	GABRG2	2566	ENSG00000113327,ENST00000639213;;;ENST00000639213	in alpha/beta/gamma cluster	Febrile seizures, familial, 8	607681	AD	3	Gabrg2
5q34	5:162067465-162155539	GABRG2, DEE74, FEB8, ECA2, GEFSP3	Gamma-aminobutyric acid (GABA) A receptor, gamma-2	137164	GABRG2	2566	ENSG00000113327,ENST00000639213;;;ENST00000639213	in alpha/beta/gamma cluster	Generalized epilepsy with febrile seizures plus, type 3	607681	AD	3	Gabrg2
6p24.1	6:12716767-13287837	PHACTR1, KIAA1733, DEE70	Phosphatase and actin regulator 1	608723	PHACTR1	221692	ENSG00000112137,ENST00000332995;;;ENST00000332995		Developmental and epileptic encephalopathy 70	618298	AD	3	Phactr1
6p22.3	6:18120440-18122677	NHLRC1, EPM2A, EPM2B	NHL repeat-containing 1 gene (malin)	608072	NHLRC1	378884	ENSG00000187566,ENST00000340650;;;ENST00000340650		Epilepsy, progressive myoclonic 2B (Lafora)	254780	AR	3	Nhlrc1
6p21	6:30500001-46200000	EJM3	Epilepsy, juvenile myoclonic 3	608816		449018			Epilepsy, juvenile myoclonic 3	608816		2
6p21.1	6:42928002-42939294	CNPY3, TNRC5, PRAT4A, ERDA5, DEE60	Canopy 3, zebrafish, homolog of	610774	CNPY3	10695	ENSG00000137161,ENST00000372836;;;ENST00000372836		Developmental and epileptic encephalopathy 60	617929	AR	3	Cnpy3
6p12.2	6:52420342-52497198	EFHC1, FLJ10466, EJM1, JAE, EJA1	EF hand domain (C-terminal)-containing 1	608815	EFHC1	114327	ENSG00000096093,ENST00000371068;;;ENST00000371068		{Epilepsy, juvenile absence, susceptibility to, 1}	607631	AD	3	Efhc1
6p12.2	6:52420342-52497198	EFHC1, FLJ10466, EJM1, JAE, EJA1	EF hand domain (C-terminal)-containing 1	608815	EFHC1	114327	ENSG00000096093,ENST00000371068;;;ENST00000371068		{Myoclonic epilepsy, juvenile, susceptibility to, 1}	254770	AD	3	Efhc1
6p12.1	6:53001303-53061824	ICK, MRK, KIAA0936, ECO, EJM10	Intestinal cell kinase	612325	CILK1	22858	ENSG00000112144,ENST00000676107;;;ENST00000676107		{Epilepsy, juvenile myoclonic, susceptibility to, 10}	617924	AD	3	Cilk1
6p12.1	6:53001303-53061824	ICK, MRK, KIAA0936, ECO, EJM10	Intestinal cell kinase	612325	CILK1	22858	ENSG00000112144,ENST00000676107;;;ENST00000676107		Endocrine-cerebroosteodysplasia	612651	AR	3	Cilk1
6q16.3-q22.31	6:100000001-125800000	GEFSP8	Generalized epilepsy with febrile seizures plus, type 8	613828		100653381		between D6S962 and D6S287	Generalized epilepsy with febrile seizures plus, type 8	613828		2
6q21	6:110609978-110815855	CDK19, KIAA1028, DEE87	Cyclin-dependent kinase 19	614720	CDK19	23097	ENSG00000155111,ENST00000368911;;;ENST00000368911		Developmental and epileptic encephalopathy 87	618916	AD	3	Cdk19
6q23.2	6:131573966-131628313	MED23, MRT18	Mediator complex subunit 23	605042	MED23	9439	ENSG00000112282,ENST00000368068;;;ENST00000368068		Intellectual developmental disorder, autosomal recessive 18, with or without epilepsy	614249	AR	3	Med23
6q24.3	6:145383353-145736023	EPM2A, MELF, EPM2	EPM2A glucan phosphatase, laforin	607566	EPM2A	7957	ENSG00000112425,ENST00000367519;;;ENST00000367519		Epilepsy, progressive myoclonic 2A (Lafora)	254780	AR	3	Epm2a
7q11.21	7:66628881-66643229	KCTD7, EPM3, CLN14	Potassium channel tetramerization domain containing 7	611725	KCTD7	154881	ENSG00000243335,ENST00000639828;;;ENST00000639828		Epilepsy, progressive myoclonic 3, with or without intracellular inclusions	611726	AR	3	Kctd7
7q11.23	7:76048106-76067508	MDH2, DEE51	Malate dehydrogenase, mitochondrial	154100	MDH2	4191	ENSG00000146701,ENST00000315758;;;ENST00000315758		Developmental and epileptic encephalopathy 51	617339	AR	3	Mdh2
7q11.23	7:76326799-76358991	YWHAG, DEE56	Tyrosine 3-monooxygenase/tryptophan 5-monooxygenase activation protein, gamma isoform	605356	YWHAG	7532	ENSG00000170027,ENST00000307630;;;ENST00000307630		Developmental and epileptic encephalopathy 56	617665	AD	3	Ywhag
7q21.11	7:81946444-82443956	CACNA2, CACNL2A, DEE110	Calcium channel, voltage-dependent, L type, alpha 2/delta subunit	114204	CACNA2D1	781	ENSG00000153956,ENST00000356860;;;ENST00000356860		Developmental and epileptic encephalopathy 110	620149	AR	3	Cacna2d1
7q21.12	7:87934251-88202889	ADAM22, DEE61	ADAM metallopeptidase domain 22	603709	ADAM22	53616	ENSG00000008277,ENST00000413139;;;ENST00000413139		Developmental and epileptic encephalopathy 61	617933	AR	3	Adam22
7q22.1	7:100643097-100656448	ACTL6B, BAF53B, IDDSSAD, DEE76	Actin-like 6B	612458	ACTL6B	51412	ENSG00000077080,ENST00000160382;;;ENST00000160382		Developmental and epileptic encephalopathy 76	618468	AR	3	Actl6b
7q22.1	7:100643097-100656448	ACTL6B, BAF53B, IDDSSAD, DEE76	Actin-like 6B	612458	ACTL6B	51412	ENSG00000077080,ENST00000160382;;;ENST00000160382		Intellectual developmental disorder with severe speech and ambulation defects	618470	AD	3	Actl6b
7q22.1	7:103471789-103989658	RELN, RL, LIS2, ETL7	Reelin	600514	RELN	5649	ENSG00000189056,ENST00000428762;;;ENST00000428762		{Epilepsy, familial temporal lobe, 7}	616436	AD	3	Reln
7q22.1	7:103471789-103989658	RELN, RL, LIS2, ETL7	Reelin	600514	RELN	5649	ENSG00000189056,ENST00000428762;;;ENST00000428762		Lissencephaly 2 (Norman-Roberts type)	257320	AR	3	Reln
8p23-p21	8:1-29000000	GEFSP6	Generalized epilepsy with febrile seizures plus, type 6	612279		100190787		between D8S1706 and D8S549	Generalized epilepsy with febrile seizures plus, type 6	612279		2
8p23.3	8:1753059-1786570	CLN8, EPMR	CLN8 transmembrane ER and ERGIC protein	607837	CLN8	2055	ENSG00000182372,ENST00000331222;;;ENST00000331222		Ceroid lipofuscinosis, neuronal, 8	600143	AR	3	Cln8
8p23.3	8:1753059-1786570	CLN8, EPMR	CLN8 transmembrane ER and ERGIC protein	607837	CLN8	2055	ENSG00000182372,ENST00000331222;;;ENST00000331222		Ceroid lipofuscinosis, neuronal, 8, Northern epilepsy variant	610003	AR	3	Cln8
8p22	8:18055992-18084961	ASAH1, AC, SMAPME	N-acylsphingosine amidohydrolase (acid ceramidase) 1	613468	ASAH1	427	ENSG00000104763,ENST00000637790;;;ENST00000637790		Farber lipogranulomatosis	228000	AR	3	Asah1
8p22	8:18055992-18084961	ASAH1, AC, SMAPME	N-acylsphingosine amidohydrolase (acid ceramidase) 1	613468	ASAH1	427	ENSG00000104763,ENST00000637790;;;ENST00000637790		Spinal muscular atrophy with progressive myoclonic epilepsy	159950	AR	3	Asah1
8p21.3	8:22950813-23020199	RHOBTB2, DBC2, KIAA0717, DEE64	Rho-related BTB domain-containing protein 2	607352	RHOBTB2	23221	ENSG00000008853,ENST00000251822;;;ENST00000251822		Developmental and epileptic encephalopathy 64	618004	AD	3	Rhobtb2
8p21.2	8:27459756-27479261	CHRNA2	Cholinergic receptor, nicotinic, alpha polypeptide-2	118502	CHRNA2	1135	ENSG00000120903,ENST00000407991;;;ENST00000407991		Epilepsy, nocturnal frontal lobe, type 4	610353	AD	3	Chrna2
8p11.23	8:37762546-37779768	PLPBP, PROSC, EPVB6D, EPEO1	Pyridoxal phosphate-binding protein	604436	PLPBP	11212	ENSG00000147471,ENST00000328195;;;ENST00000328195		Epilepsy, early-onset, 1, vitamin B6-dependent	617290	AR	3	Plpbp
8q13.2	8:67422038-67746360	CPA6, CPAH, ETL5, FEB11	Carboxypeptidase A6	609562	CPA6	57094	ENSG00000165078,ENST00000297770;;;ENST00000297770		Epilepsy, familial temporal lobe, 5	614417	AD, AR	3	Cpa6
8q13.2	8:67422038-67746360	CPA6, CPAH, ETL5, FEB11	Carboxypeptidase A6	609562	CPA6	57094	ENSG00000165078,ENST00000297770;;;ENST00000297770		Febrile seizures, familial, 11	614418	AR	3	Cpa6
8q23.1	8:106270178-106752694	OXR1, CHEGDD	Oxidation resistance 1	605609	OXR1	55074	ENSG00000164830,ENST00000517566;;;ENST00000517566		Cerebellar hypoplasia/atrophy, epilepsy, and global developmental delay	213000	AR	3	Oxr1
8q24	8:116700001-145138636	ECA1	Epilepsy, childhood absence, 1	600131		50966			Epilepsy, childhood absence, 1	600131	AD	2
8q24	8:116700001-145138636	EIG1	Epilepsy, idiopathic generalized, susceptibility to 1	600669		1957		?same as EBN2	{Epilepsy, idiopathic generalized, susceptibility to, 1}	600669	AD	2
8q24.11-q24.12	8:118131825-118621963	SAMD12	Sterile alpha motif domain containing 12	618073	SAMD12	401474	ENSG00000177570,ENST00000314727;;;ENST00000314727		Epilepsy, familial adult myoclonic, 1	601068	AD	3	Samd12
9q21-q22	9:65000001-99800000	ETL4, ETOLM	Epilepsy, familial temporal lobe, 4	611631		100144434		between GATA152H04 and D9S253	Epilepsy, familial temporal lobe, 4	611631	AD	2
9q21.13	9:74497335-74693177	RORB, RZRB, EIG15	RAR-related orphan receptor B	601972	RORB	6096	ENSG00000198963,ENST00000376896;;;ENST00000376896		{Epilepsy, idiopathic generalized, susceptibility to, 15}	618357	AD	3	Rorb
9q21.33	9:84668522-85027054	NTRK2, TRKB, OBHD, DEE58	Neurotrophic tyrosine kinase, receptor, type 2	600456	NTRK2	4915	ENSG00000148053,ENST00000277120;;;ENST00000277120		Developmental and epileptic encephalopathy 58	617830	AD	3	Ntrk2
9q21.33	9:84668522-85027054	NTRK2, TRKB, OBHD, DEE58	Neurotrophic tyrosine kinase, receptor, type 2	600456	NTRK2	4915	ENSG00000148053,ENST00000277120;;;ENST00000277120		Obesity, hyperphagia, and developmental delay	613886	AD	3	Ntrk2
9q22.33	9:98288109-98708935	GABBR2, GPR51, DEE59, NDPLHS	Gamma-aminobutyric acid B receptor 2	607340	GABBR2	9568	ENSG00000136928,ENST00000259455;;;ENST00000259455		{Nicotine dependence, protection against}	188890		3	Gabbr2
9q22.33	9:98288109-98708935	GABBR2, GPR51, DEE59, NDPLHS	Gamma-aminobutyric acid B receptor 2	607340	GABBR2	9568	ENSG00000136928,ENST00000259455;;;ENST00000259455		{Nicotine dependence, susceptibility to}	188890		3	Gabbr2
9q22.33	9:98288109-98708935	GABBR2, GPR51, DEE59, NDPLHS	Gamma-aminobutyric acid B receptor 2	607340	GABBR2	9568	ENSG00000136928,ENST00000259455;;;ENST00000259455		Developmental and epileptic encephalopathy 59	617904	AD	3	Gabbr2
9q22.33	9:98288109-98708935	GABBR2, GPR51, DEE59, NDPLHS	Gamma-aminobutyric acid B receptor 2	607340	GABBR2	9568	ENSG00000136928,ENST00000259455;;;ENST00000259455		Neurodevelopmental disorder with poor language and loss of hand skills	617903	AD	3	Gabbr2
9q31.3	9:109130293-109167249	FRRS1L, C9orf4, CG6, DEE37	Ferric-chelate reductase 1-like	604574	FRRS1L	23732	ENSG00000260230,ENST00000561981;;;ENST00000561981		Developmental and epileptic encephalopathy 37	616981	AR	3	Frrs1l
9q32-q33	9:112100001-127500000	EIG3	Epilepsy, idiopathic generalized, susceptibility to 3	608762		432400			{Epilepsy, idiopathic generalized, susceptibility to, 3}	608762	AR	2
9q34.11	9:127611912-127696029	STXBP1, UNC18, DEE4	Syntaxin-binding protein 1	602926	STXBP1	6812	ENSG00000136854,ENST00000373299;;;ENST00000373299		Developmental and epileptic encephalopathy 4	612164	AD, AR	3	Stxbp1
9q34.11	9:128203379-128255244	DNM1, DEE31A, DEE31B	Dynamin-1	602377	DNM1	1759	ENSG00000106976,ENST00000372923;;;ENST00000372923		Developmental and epileptic encephalopathy 31A, autosomal dominant	616346	AD	3	Dnm1
9q34.11	9:128203379-128255244	DNM1, DEE31A, DEE31B	Dynamin-1	602377	DNM1	1759	ENSG00000106976,ENST00000372923;;;ENST00000372923		Developmental and epileptic encephalopathy 31B, autosomal recessive	620352	AR	3	Dnm1
9q34.11	9:128552587-128633662	SPTAN1, NEAS, DEE5, HMND11, DEVEP, SPG91	Spectrin, alpha, nonerythrocytic-1 (alpha-fodrin)	182810	SPTAN1	6709	ENSG00000197694,ENST00000372739;;;ENST00000372739		Developmental and epileptic encephalopathy 5	613477	AD	3	Sptan1
9q34.11	9:128552587-128633662	SPTAN1, NEAS, DEE5, HMND11, DEVEP, SPG91	Spectrin, alpha, nonerythrocytic-1 (alpha-fodrin)	182810	SPTAN1	6709	ENSG00000197694,ENST00000372739;;;ENST00000372739		Developmental delay with or without epilepsy	620540	AD	3	Sptan1
9q34.11	9:128552587-128633662	SPTAN1, NEAS, DEE5, HMND11, DEVEP, SPG91	Spectrin, alpha, nonerythrocytic-1 (alpha-fodrin)	182810	SPTAN1	6709	ENSG00000197694,ENST00000372739;;;ENST00000372739		Neuronopathy, distal hereditary motor, autosomal dominant 11	620528	AD	3	Sptan1
9q34.11	9:128552587-128633662	SPTAN1, NEAS, DEE5, HMND11, DEVEP, SPG91	Spectrin, alpha, nonerythrocytic-1 (alpha-fodrin)	182810	SPTAN1	6709	ENSG00000197694,ENST00000372739;;;ENST00000372739		Spastic paraplegia 91, autosomal dominant, with or without cerebellar ataxia	620538	AD	3	Sptan1
9q34.3	9:135702185-135795502	KCNT1, KIAA1422, DEE14, ENFL5	Potassium channel, subfamily T, member 1	608167	KCNT1	57582	ENSG00000107147,ENST00000371757;;;ENST00000371757		Developmental and epileptic encephalopathy 14	614959	AD	3	Kcnt1
9q34.3	9:135702185-135795502	KCNT1, KIAA1422, DEE14, ENFL5	Potassium channel, subfamily T, member 1	608167	KCNT1	57582	ENSG00000107147,ENST00000371757;;;ENST00000371757		Epilepsy nocturnal frontal lobe, 5	615005	AD	3	Kcnt1
9q34.3	9:137139154-137168756	GRIN1, NMDAR1, NDHMSR, NDHMSD, DEE101	Glutamate receptor, ionotropic, N-methyl D-aspartate 1	138249	GRIN1	2902	ENSG00000176884,ENST00000371561;;;ENST00000371561		Developmental and epileptic encephalopathy 101	619814	AR	3	Grin1
9q34.3	9:137139154-137168756	GRIN1, NMDAR1, NDHMSR, NDHMSD, DEE101	Glutamate receptor, ionotropic, N-methyl D-aspartate 1	138249	GRIN1	2902	ENSG00000176884,ENST00000371561;;;ENST00000371561		Neurodevelopmental disorder with or without hyperkinetic movements and seizures, autosomal dominant	614254	AD	3	Grin1
9q34.3	9:137139154-137168756	GRIN1, NMDAR1, NDHMSR, NDHMSD, DEE101	Glutamate receptor, ionotropic, N-methyl D-aspartate 1	138249	GRIN1	2902	ENSG00000176884,ENST00000371561;;;ENST00000371561		Neurodevelopmental disorder with or without hyperkinetic movements and seizures, autosomal recessive	617820	AR	3	Grin1
10p14	10:10462550-11336675	CELF2, CUGBP2, ETR3, BRUNOL3, DEE97	CUGbp- and ELAV-like family, member 2	602538	CELF2	10659	ENSG00000048740,ENST00000633077;;;ENST00000633077		Developmental and epileptic encephalopathy 97	619561	AD	3	Celf2
10p11.22	10:31100001-34200000	EIG5	Epilepsy, idiopathic generalized, susceptibility to, 5	611934		100188861		max lod at D10S1426	{Epilepsy, idiopathic generalized, susceptibility to, 5}	611934		2
10q21.3-q22.3	10:62800001-80300000	HWE1	Epilepsy, hot water, 1	613339		100415903		max lod at D10S412	Epilepsy, hot water, 1	613339	AD	2
10q22.3	10:76869602-77637808	KCNMA1, SLO, PNKD3, CADEDS, IEG16, LIWAS	Potassium large conductance calcium-activated channel, subfamily M, alpha member 1 (slowpoke, Drosophila, homolog of)	600150	KCNMA1	3778	ENSG00000156113,ENST00000286628;;;ENST00000286628		{Epilepsy, idiopathic generalized, susceptibility to, 16}	618596	AD	3	Kcnma1
10q22.3	10:76869602-77637808	KCNMA1, SLO, PNKD3, CADEDS, IEG16, LIWAS	Potassium large conductance calcium-activated channel, subfamily M, alpha member 1 (slowpoke, Drosophila, homolog of)	600150	KCNMA1	3778	ENSG00000156113,ENST00000286628;;;ENST00000286628		Cerebellar atrophy, developmental delay, and seizures	617643	AR	3	Kcnma1
10q22.3	10:76869602-77637808	KCNMA1, SLO, PNKD3, CADEDS, IEG16, LIWAS	Potassium large conductance calcium-activated channel, subfamily M, alpha member 1 (slowpoke, Drosophila, homolog of)	600150	KCNMA1	3778	ENSG00000156113,ENST00000286628;;;ENST00000286628		Liang-Wang syndrome	618729	AD	3	Kcnma1
10q22.3	10:76869602-77637808	KCNMA1, SLO, PNKD3, CADEDS, IEG16, LIWAS	Potassium large conductance calcium-activated channel, subfamily M, alpha member 1 (slowpoke, Drosophila, homolog of)	600150	KCNMA1	3778	ENSG00000156113,ENST00000286628;;;ENST00000286628		Paroxysmal nonkinesigenic dyskinesia, 3, with or without generalized epilepsy	609446	AD	3	Kcnma1
10q23.33	10:93757936-93798159	LGI1, EPT, ETL1, ADLTE, ADPEAF	Leucine-rich gene, glioma-inactivated, 1	604619	LGI1	9211	ENSG00000108231,ENST00000371418;;;ENST00000371418		Epilepsy, familial temporal lobe, 1	600512	AD	3	Lgi1
10q25-q26	10:104000001-133797422	EIG4	Epilepsy, idiopathic generalized, susceptibility to 4	609750		780913		between D16S397 and D16S3095	{Epilepsy, idiopathic generalized, susceptibility to 4}	609750		2
11p15.5	11:790475-798281	SLC25A22, GC1, DEE3	Solute carrier family 25 (mitochondrial carrier, glutamate), member 22	609302	SLC25A22	79751	ENSG00000177542,ENST00000628067;;;ENST00000628067		Developmental and epileptic encephalopathy 3	609304	AR	3	Slc25a22
11p15.4	11:9138825-9265350	DENND5A, RAB6IP1, KIAA1091, DEE49	DENN domain-containing protein 5A	617278	DENND5A	23258	ENSG00000184014,ENST00000328194;;;ENST00000328194		Developmental and epileptic encephalopathy 49	617281	AR	3	Dennd5a
11p15.1	11:17734781-17783057	KCNC1, EPM7	Potassium voltage-gated channel, Shaw-related subfamily, member 1	176258	KCNC1	3746	ENSG00000129159,ENST00000265969;;;ENST00000265969		Epilepsy, progressive myoclonic 7	616187	AD	3	Kcnc1
11p13	11:31000001-36400000	ECT, BECTS	Centrotemporal epilepsy	117100		100379198		previously assigned to 15q14	Centrotemporal epilepsy	117100	IC	2
11p13	11:35251205-35420507	SLC1A2, EAAT2, DEE41	Solute carrier family 1 (glial high affinity glutamate transporter), member 2	600300	SLC1A2	6506	ENSG00000110436,ENST00000278379;;;ENST00000278379		Developmental and epileptic encephalopathy 41	617105	AD	3	Slc1a2
11q13.1	11:64291302-64300031	KCNK4, TRAAK, FHEIG	Potassium channel, subfamily K, member 4	605720	KCNK4	50801	ENSG00000182450,ENST00000422670;;;ENST00000422670		Facial dysmorphism, hypertrichosis, epilepsy, intellectual/developmental delay, and gingival overgrowth syndrome	618381	AD	3	Kcnk4
11q13.2	11:68684544-68691175	GAL, GALN, GLNN, ETL8	Galanin	137035	GAL	51083	ENSG00000069482,ENST00000265643;;;ENST00000265643	mutation identified in 1 ETL8 family	?Epilepsy, familial temporal lobe, 8	616461	AD	3	Gal
11q23.3	11:119018766-119024134	TRAPPC4, NEDESBA	Trafficking protein particle complex, subunit 4 (synbindin)	610971	TRAPPC4	51399	ENSG00000196655,ENST00000533632;;;ENST00000533632		Neurodevelopmental disorder with epilepsy, spasticity, and brain atrophy	618741	AR	3	Trappc4
12p13.31	12:6924459-6942321	ATN1, DRPLA, HRS, NOD, CHEDDA	Atrophin 1	607462	ATN1	1822	ENSG00000111676,ENST00000396684;;;ENST00000396684		Congenital hypotonia, epilepsy, developmental delay, and digital anomalies	618494	AD	3	Atn1
12p13.31	12:6924459-6942321	ATN1, DRPLA, HRS, NOD, CHEDDA	Atrophin 1	607462	ATN1	1822	ENSG00000111676,ENST00000396684;;;ENST00000396684		Dentatorubral-pallidoluysian atrophy	125370	AD	3	Atn1
12p13.31	12:8082274-8097881	NECAP1, DEE21	NECAP endocytosis-associated protein 1	611623	NECAP1	25977	ENSG00000089818,ENST00000339754;;;ENST00000339754		Developmental and epileptic encephalopathy 21	615833	AR	3	Necap1
12p13.1	12:13537337-13982134	GRIN2B, NMDAR2B, MRD6, DEE27	Glutamate receptor, ionotropic, N-methyl D-aspartate 2B	138252	GRIN2B	2904	ENSG00000273079,ENST00000609686;;;ENST00000609686		Developmental and epileptic encephalopathy 27	616139	AD	3	Grin2b
12p13.1	12:13537337-13982134	GRIN2B, NMDAR2B, MRD6, DEE27	Glutamate receptor, ionotropic, N-methyl D-aspartate 2B	138252	GRIN2B	2904	ENSG00000273079,ENST00000609686;;;ENST00000609686		Intellectual developmental disorder, autosomal dominant 6, with or without seizures	613970	AD	3	Grin2b
12q12	12:42456757-42589746	PRICKLE1, RILP, EPM1B	Prickle-like 1	608500	PRICKLE1	144165	ENSG00000139174,ENST00000345127;;;ENST00000345127		Epilepsy, progressive myoclonic 1B	612437	AR	3	Prickle1
12q13.13	12:51591233-51812864	SCN8A, CIAT, DEE13, BFIS5, MYOCL2	Sodium voltage-gated channel, alpha subunit 8	600702	SCN8A	6334	ENSG00000196876,ENST00000627620;;;ENST00000627620	mutation identified in 1 MYOCL2 family	?Myoclonus, familial, 2	618364	AD	3	Scn8a
12q13.13	12:51591233-51812864	SCN8A, CIAT, DEE13, BFIS5, MYOCL2	Sodium voltage-gated channel, alpha subunit 8	600702	SCN8A	6334	ENSG00000196876,ENST00000627620;;;ENST00000627620	mutation identified in 1 MYOCL2 family	Cognitive impairment with or without cerebellar ataxia	614306	AD	3	Scn8a
12q13.13	12:51591233-51812864	SCN8A, CIAT, DEE13, BFIS5, MYOCL2	Sodium voltage-gated channel, alpha subunit 8	600702	SCN8A	6334	ENSG00000196876,ENST00000627620;;;ENST00000627620	mutation identified in 1 MYOCL2 family	Developmental and epileptic encephalopathy 13	614558	AD	3	Scn8a
12q13.13	12:51591233-51812864	SCN8A, CIAT, DEE13, BFIS5, MYOCL2	Sodium voltage-gated channel, alpha subunit 8	600702	SCN8A	6334	ENSG00000196876,ENST00000627620;;;ENST00000627620	mutation identified in 1 MYOCL2 family	Seizures, benign familial infantile, 5	617080	AD	3	Scn8a
12q21.1	12:75040078-75209839	KCNC2, DEE103	Potassium voltage-gated channel, Shaw-related subfamily, member 2	176256	KCNC2	3747	ENSG00000166006,ENST00000549446;;;ENST00000549446	previously on 19q13.3-q13.4	Developmental and epileptic encephalopathy 103	619913	AD	3	Kcnc2
12q22-q23.3	12:92200001-108600000	ETL2, FTLE	Epilepsy, familial temporal lobe	608096		619399		max lod at D12S1706	Epilepsy, familial temporal lobe, 2	608096	AD	2
12q24.11-q24.12	12:111034165-111350554	CUX2, CDP2, CUTL2, DEE67	Cut-like homeobox 2	610648	CUX2	23316	ENSG00000111249,ENST00000261726;;;ENST00000261726		Developmental and epileptic encephalopathy 67	618141	AD	3	Cux2
13q13.3	13:34942270-35672736	NBEA, NEDEGE	Neurobeachin	604889	NBEA	26960	ENSG00000172915,ENST00000379939;;;ENST00000379939	site of FRA13A	Neurodevelopmental disorder with or without early-onset generalized epilepsy	619157	AD	3	Nbea
14q21.1	14:39147814-39170333	TRAPPC6B, TPC6, NEDMEBA	Trafficking protein particle complex, subunit 6B	610397	TRAPPC6B	122553	ENSG00000182400,ENST00000330149;;;ENST00000330149		Neurodevelopmental disorder with microcephaly, epilepsy, and brain atrophy	617862	AR	3	Trappc6b
14q23	14:57600001-67400000	EIG2	Epilepsy, idiopathic generalized, susceptibility to, 2	606972		353124			{Epilepsy, idiopathic generalized, susceptibility to, 2}	606972		2
14q23.2	14:62699464-63045458	KCNH5, DEE112	Potassium voltage-gated channel, subfamily H, member 5	605716	KCNH5	27133	ENSG00000140015,ENST00000322893;;;ENST00000322893		Developmental and epileptic encephalopathy 112	620537		3	Kcnh5
14q32.33	14:105300774-105398147	PACS2, KIAA0602, DEE66	Phosphofurin acidic cluster sorting protein 2	610423	PACS2	23241	ENSG00000179364,ENST00000447393;;;ENST00000447393		Developmental and epileptic encephalopathy 66	618067	AD	3	Pacs2
15q12	15:26543552-26773763	GABRB3, ECA5, DEE43	Gamma-aminobutyric acid (GABA) A receptor, beta-3	137192	GABRB3	2562	ENSG00000166206,ENST00000311550;;;ENST00000311550		{Epilepsy, childhood absence, susceptibility to, 5}	612269		3	Gabrb3
15q12	15:26543552-26773763	GABRB3, ECA5, DEE43	Gamma-aminobutyric acid (GABA) A receptor, beta-3	137192	GABRB3	2562	ENSG00000166206,ENST00000311550;;;ENST00000311550		Developmental and epileptic encephalopathy 43	617113	AD	3	Gabrb3
15q12	15:26866719-26949208	GABRA5, DEE79	Gamma-aminobutyric acid (GABA) A receptor, alpha-5	137142	GABRA5	2558	ENSG00000186297,ENST00000335625;;;ENST00000335625	100kb from GABRB3	Developmental and epileptic encephalopathy 79	618559	AD	3	Gabra5
15q14	15:33400001-39800000	EIG7, EJM2	Epilepsy, idiopathic generalized, susceptibility to, 7	604827		50715		?role of CHRNA7	{Epilepsy, idiopathic generalized, susceptibility to, 7}	604827	IC	2
15q14	15:33400001-39800000	EIG7, EJM2	Epilepsy, idiopathic generalized, susceptibility to, 7	604827		50715		?role of CHRNA7	Epilepsy, juvenile myoclonic	604827	IC	2
15q21.2	15:51447791-51622771	DMXL2, RC3, KIAA0856, PEPNS, DFNA71, DEE81	DMX-like 2	612186	DMXL2	23312	ENSG00000104093,ENST00000560891;;;ENST00000560891	mutation identified in 1 PEPNS family and 1 DFNA71 family	?Deafness, autosomal dominant 71	617605	AD	3	Dmxl2
15q21.2	15:51447791-51622771	DMXL2, RC3, KIAA0856, PEPNS, DFNA71, DEE81	DMX-like 2	612186	DMXL2	23312	ENSG00000104093,ENST00000560891;;;ENST00000560891	mutation identified in 1 PEPNS family and 1 DFNA71 family	?Polyendocrine-polyneuropathy syndrome	616113	AR	3	Dmxl2
15q21.2	15:51447791-51622771	DMXL2, RC3, KIAA0856, PEPNS, DFNA71, DEE81	DMX-like 2	612186	DMXL2	23312	ENSG00000104093,ENST00000560891;;;ENST00000560891	mutation identified in 1 PEPNS family and 1 DFNA71 family	Developmental and epileptic encephalopathy 81	618663	AR	3	Dmxl2
15q21.3	15:55319222-55355648	PIGB, DEE80	Phosphatidylinositol glycan, class B	604122	PIGB	9488	ENSG00000069943,ENST00000164305;;;ENST00000164305		Developmental and epileptic encephalopathy 80	618580	AR	3	Pigb
15q22.2	15:60488284-61229302	RORA, IDDECA	RAR-related orphan receptor A	600825	RORA	6095	ENSG00000069667,ENST00000335670;;;ENST00000335670		Intellectual developmental disorder with or without epilepsy or cerebellar ataxia	618060	AD	3	Rora
15q24	15:72400001-78000000	ENFL2	Epilepsy, nocturnal frontal lobe, type 2	603204		50971		some ENFL not on 20q or 15q	Epilepsy, nocturnal frontal lobe, type 2	603204	AD	2
15q24.1	15:73319859-73368958	HCN4, SSS2, BRGDA8, EIG18	Hyperpolarization-activated cyclic nucleotide-gated potassium channel 4	605206	HCN4	10021	ENSG00000138622,ENST00000261917;;;ENST00000261917	mutation identified in 1 EIG18 family	{Epilepsy, idiopathic generalized, susceptibility to, 18}	619521	AD	3	Hcn4
15q24.1	15:73319859-73368958	HCN4, SSS2, BRGDA8, EIG18	Hyperpolarization-activated cyclic nucleotide-gated potassium channel 4	605206	HCN4	10021	ENSG00000138622,ENST00000261917;;;ENST00000261917	mutation identified in 1 EIG18 family	Brugada syndrome 8	613123		3	Hcn4
15q24.1	15:73319859-73368958	HCN4, SSS2, BRGDA8, EIG18	Hyperpolarization-activated cyclic nucleotide-gated potassium channel 4	605206	HCN4	10021	ENSG00000138622,ENST00000261917;;;ENST00000261917	mutation identified in 1 EIG18 family	Sick sinus syndrome 2	163800	AD	3	Hcn4
15q25.1	15:79843547-79897285	MTHFS, NEDMEHM	5,10-methenyltetrahydrofolate synthetase	604197	MTHFS	10588	ENSG00000136371,ENST00000258874;;;ENST00000258874		Neurodevelopmental disorder with microcephaly, epilepsy, and hypomyelination	618367	AR	3	Mthfs,Mthfsl
15q25.2	15:82659281-82709875	AP3B2, NAPTB, DEE48	Adaptor-related protein complex 3, beta 2 subunit	602166	AP3B2	8120	ENSG00000103723,ENST00000535359;;;ENST00000535359		Developmental and epileptic encephalopathy 48	617276	AR	3	Ap3b2
15q26.1	15:92900324-93027996	CHD2, DEE94	Chromodomain helicase DNA binding protein-2	602119	CHD2	1106	ENSG00000173575,ENST00000394196;;;ENST00000394196		Developmental and epileptic encephalopathy 94	615369	AD	3	Chd2
16p13.3	16:85386-138673	NPRL3, CGTHBA, FFEVF3	Nitrogen permease regulator-like 3	600928	NPRL3	8131	ENSG00000103148,ENST00000611875;;;ENST00000611875		Epilepsy, familial focal, with variable foci 3	617118	AD	3	Nprl3
16p13.3	16:1153106-1221768	CACNA1H, EIG6, ECA6, HALD4	Calcium channel, voltage-dependent, T type, alpha-1H subunit	607904	CACNA1H	8912	ENSG00000196557,ENST00000348261;;;ENST00000348261		{Epilepsy, childhood absence, susceptibility to, 6}	611942		3	Cacna1h
16p13.3	16:1153106-1221768	CACNA1H, EIG6, ECA6, HALD4	Calcium channel, voltage-dependent, T type, alpha-1H subunit	607904	CACNA1H	8912	ENSG00000196557,ENST00000348261;;;ENST00000348261		{Epilepsy, idiopathic generalized, susceptibility to, 6}	611942		3	Cacna1h
16p13.3	16:1153106-1221768	CACNA1H, EIG6, ECA6, HALD4	Calcium channel, voltage-dependent, T type, alpha-1H subunit	607904	CACNA1H	8912	ENSG00000196557,ENST00000348261;;;ENST00000348261		Hyperaldosteronism, familial, type IV	617027	AD	3	Cacna1h
16p13.3	16:2475127-2505730	TBC1D24, KIAA1171, FIME, DEE16, DOORS, DFNB86, DFNA65, EPRPDC	TBC1 domain family, member 24	613577	TBC1D24	57465	ENSG00000162065,ENST00000646147;;;ENST00000646147		Deafness, autosomal dominant 65	616044	AD	3	Tbc1d24
16p13.3	16:2475127-2505730	TBC1D24, KIAA1171, FIME, DEE16, DOORS, DFNB86, DFNA65, EPRPDC	TBC1 domain family, member 24	613577	TBC1D24	57465	ENSG00000162065,ENST00000646147;;;ENST00000646147		Deafness, autosomal recessive 86	614617	AR	3	Tbc1d24
16p13.3	16:2475127-2505730	TBC1D24, KIAA1171, FIME, DEE16, DOORS, DFNB86, DFNA65, EPRPDC	TBC1 domain family, member 24	613577	TBC1D24	57465	ENSG00000162065,ENST00000646147;;;ENST00000646147		Developmental and epileptic encephalopathy 16	615338	AR	3	Tbc1d24
16p13.3	16:2475127-2505730	TBC1D24, KIAA1171, FIME, DEE16, DOORS, DFNB86, DFNA65, EPRPDC	TBC1 domain family, member 24	613577	TBC1D24	57465	ENSG00000162065,ENST00000646147;;;ENST00000646147		DOORS syndrome	220500	AR	3	Tbc1d24
16p13.3	16:2475127-2505730	TBC1D24, KIAA1171, FIME, DEE16, DOORS, DFNB86, DFNA65, EPRPDC	TBC1 domain family, member 24	613577	TBC1D24	57465	ENSG00000162065,ENST00000646147;;;ENST00000646147		Epilepsy, rolandic, with paroxysmal exercise-induce dystonia and writer's cramp	608105	AR	3	Tbc1d24
16p13.3	16:2475127-2505730	TBC1D24, KIAA1171, FIME, DEE16, DOORS, DFNB86, DFNA65, EPRPDC	TBC1 domain family, member 24	613577	TBC1D24	57465	ENSG00000162065,ENST00000646147;;;ENST00000646147		Myoclonic epilepsy, infantile, familial	605021	AR	3	Tbc1d24
16p13.3	16:2513726-2520218	ATP6V0C, ATP6L, ATP6C, EPEO3	ATPase, H+ transporting, V0 subunit C	108745	ATP6V0C	527	ENSG00000185883,ENST00000330398;;;ENST00000330398		Epilepsy, early-onset, 3, with or without developmental delay	620465	AD	3	Atp6v0c
16p13.2	16:9753404-10182908	GRIN2A, NMDAR2A, FESD, LKS	Glutamate receptor, ionotropic, N-methyl D-aspartate 2A	138253	GRIN2A	2903	ENSG00000183454,ENST00000330684;;;ENST00000330684		Epilepsy, focal, with speech disorder and with or without impaired intellectual development	245570	AD	3	Grin2a
16p12.1	16:24610205-24826218	TNRC6A, GW182, KIAA1460, FAME6	Trinucleotide repeat-containing gene 6A	610739	TNRC6A	27327	ENSG00000090905,ENST00000395799;;;ENST00000395799	mutation identified in 1 FAME6 family	?Epilepsy, familial adult myoclonic, 6	618074	AD	3	Tnrc6a
16p11.2	16:30957754-30984664	SETD1A, SET1A, SET1, KIAA0339, EPEO2, NEDSID	SET domain-containing protein 1A	611052	SETD1A	9739	ENSG00000099381,ENST00000262519;;;ENST00000262519		Epilepsy, early-onset, 2, with or without developmental delay	618832	AD	3	Setd1a
16p11.2	16:30957754-30984664	SETD1A, SET1A, SET1, KIAA0339, EPEO2, NEDSID	SET domain-containing protein 1A	611052	SETD1A	9739	ENSG00000099381,ENST00000262519;;;ENST00000262519		Neurodevelopmental disorder with speech impairment and dysmorphic facies	619056	AD	3	Setd1a
16p11.2	16:30989256-31010638	STX1B, GEFSP9	Syntaxin 1B	601485	STX1B	112755	ENSG00000099365,ENST00000215095;;;ENST00000215095		Generalized epilepsy with febrile seizures plus, type 9	616172	AD	3	Stx1b
16q13	16:56191489-56357444	GNAO1, DEE17, NEDIM	Guanine nucleotide-binding protein (G protein), alpha-activating activity	139311	GNAO1	2775	ENSG00000087258,ENST00000262493;;;ENST00000262493	close to MT1 in mouse	Developmental and epileptic encephalopathy 17	615473	AD	3	Gnao1
16q13	16:56191489-56357444	GNAO1, DEE17, NEDIM	Guanine nucleotide-binding protein (G protein), alpha-activating activity	139311	GNAO1	2775	ENSG00000087258,ENST00000262493;;;ENST00000262493	close to MT1 in mouse	Neurodevelopmental disorder with involuntary movements	617493	AD	3	Gnao1
16q21	16:58707131-58734316	GOT2, DEE82	Glutamic-oxaloacetic transaminase 2, mitochondrial	138150	GOT2	2806	ENSG00000125166,ENST00000245206;;;ENST00000245206	?pseudogenes on 12 and 1	Developmental and epileptic encephalopathy 82	618721	AR	3	Got2
16q22.1	16:68298034-68310946	SLC7A6OS, EPM12	Solute carrier family 7, member 6, opposite strand	619192	SLC7A6OS	84138	ENSG00000103061,ENST00000263997;;;ENST00000263997		Epilepsy, progressive myoclonic, 12	619191	AR	3	Slc7a6os
16q22.1	16:70252298-70289506	AARS1, AARS, CMT2N, DEE29, HDLS2, TTD8	Alanyl-tRNA synthetase 1	601065	AARS1	16	ENSG00000090861,ENST00000261772;;;ENST00000261772	mutation identified in 1 HDLS2 family	?Leukoencephalopathy, hereditary diffuse, with spheroids 2	619661	AD	3	Aars1
16q22.1	16:70252298-70289506	AARS1, AARS, CMT2N, DEE29, HDLS2, TTD8	Alanyl-tRNA synthetase 1	601065	AARS1	16	ENSG00000090861,ENST00000261772;;;ENST00000261772	mutation identified in 1 HDLS2 family	Charcot-Marie-Tooth disease, axonal, type 2N	613287	AD	3	Aars1
16q22.1	16:70252298-70289506	AARS1, AARS, CMT2N, DEE29, HDLS2, TTD8	Alanyl-tRNA synthetase 1	601065	AARS1	16	ENSG00000090861,ENST00000261772;;;ENST00000261772	mutation identified in 1 HDLS2 family	Developmental and epileptic encephalopathy 29	616339	AR	3	Aars1
16q22.1	16:70252298-70289506	AARS1, AARS, CMT2N, DEE29, HDLS2, TTD8	Alanyl-tRNA synthetase 1	601065	AARS1	16	ENSG00000090861,ENST00000261772;;;ENST00000261772	mutation identified in 1 HDLS2 family	Trichothiodystrophy 8, nonphotosensitive	619691	AR	3	Aars1
16q23.1-q23.2	16:78099654-79212667	WWOX, FOR, SCAR12, DEE28	WW domain-containing oxidoreductase	605131	WWOX	51741	ENSG00000186153,ENST00000566780;;;ENST00000566780		Developmental and epileptic encephalopathy 28	616211	AR	3	Wwox
16q23.1-q23.2	16:78099654-79212667	WWOX, FOR, SCAR12, DEE28	WW domain-containing oxidoreductase	605131	WWOX	51741	ENSG00000186153,ENST00000566780;;;ENST00000566780		Esophageal squamous cell carcinoma, somatic	133239		3	Wwox
16q23.1-q23.2	16:78099654-79212667	WWOX, FOR, SCAR12, DEE28	WW domain-containing oxidoreductase	605131	WWOX	51741	ENSG00000186153,ENST00000566780;;;ENST00000566780		Spinocerebellar ataxia, autosomal recessive 12	614322	AR	3	Wwox
17p13.1	17:6684719-6713369	SLC13A5, NACT, DEE25	Solute carrier family 13 (sodium-dependent citrate transporter), member 5	608305	SLC13A5	284111	ENSG00000141485,ENST00000433363;;;ENST00000433363		Developmental and epileptic encephalopathy 25, with amelogenesis imperfecta	615905	AR	3	Slc13a5
17q11.2	17:28553387-28571524	PIGS, GPIBD18, DEE95	Phosphatidylinositol glycan, class S	610271	PIGS	94005	ENSG00000087111,ENST00000308360;;;ENST00000308360		Developmental and epileptic encephalopathy 95	618143	AR	3	Pigs
17q12	17:39603768-39607920	NEUROD2, DEE72	Neurogenic differentiation 2	601725	NEUROD2	4761	ENSG00000171532,ENST00000302584;;;ENST00000302584		Developmental and epileptic encephalopathy 72	618374	AD	3	Neurod2
17q21.2	17:42458878-42522579	ATP6V0A1, ATP6N1A, VPP1, DEE104, NEDEBA	ATPase, H+ transporting, V0 subunit A1	192130	ATP6V0A1	535	ENSG00000033627,ENST00000343619;;;ENST00000343619		Developmental and epileptic encephalopathy 104	619970	AD	3	Atp6v0a1
17q21.2	17:42458878-42522579	ATP6V0A1, ATP6N1A, VPP1, DEE104, NEDEBA	ATPase, H+ transporting, V0 subunit A1	192130	ATP6V0A1	535	ENSG00000033627,ENST00000343619;;;ENST00000343619		Neurodevelopmental disorder with epilepsy and brain atrophy	619971	AR	3	Atp6v0a1
17q21.31	17:46590669-46757464	NSF, DEE96	N-ethylmaleimide-sensitive factor	601633	NSF	4905	ENSG00000073969,ENST00000398238;;;ENST00000398238		Developmental and epileptic encephalopathy 96	619340	AD	3	Nsf
17q21.32	17:46923160-46975890	GOSR2, GS27, EPM6, MYOS	Golgi snap receptor complex member 2	604027	GOSR2	9570	ENSG00000108433,ENST00000640051;;;ENST00000640051		Epilepsy, progressive myoclonic 6	614018	AR	3	Gosr2
17q21.32	17:46923160-46975890	GOSR2, GS27, EPM6, MYOS	Golgi snap receptor complex member 2	604027	GOSR2	9570	ENSG00000108433,ENST00000640051;;;ENST00000640051		Muscular dystrophy, congenital, with or without seizures	620166	AR	3	Gosr2
17q23.3	17:63702832-63741986	STRADA, STRAD, LYK5	STE20-related kinase adaptor alpha	608626	STRADA	92335	ENSG00000266173,ENST00000336174;;;ENST00000336174		Polyhydramnios, megalencephaly, and symptomatic epilepsy	611087	AR	3	Strada
17q25.1	17:74950742-74972759	HID1, 17orf28, DMC1, DEE105	HID1 domain-containing protein 1	605752	HID1	283987	ENSG00000167861,ENST00000425042;;;ENST00000425042		Developmental and epileptic encephalopathy 105 with hypopituitarism	619983	AR	3	Hid1
18q21.1	18:47152834-47176364	IER3IP1, MEDS	Immediate-early response 3-interacting protein 1	609382	IER3IP1	51124	ENSG00000134049,ENST00000256433;;;ENST00000256433		Microcephaly, epilepsy, and diabetes syndrome	614231	AR	3	Ier3ip1
18q21.31	18:57600656-57621836	NARS1, NARS, ASNRS, NEDMILG, NEDMILEG	Asparaginyl-tRNA synthetase 1	108410	NARS1	4677	ENSG00000134440,ENST00000256854;;;ENST00000256854		Neurodevelopmental disorder with microcephaly, impaired language, and gait abnormalities, autosomal recessive	619091	AR	3	Nars1
18q21.31	18:57600656-57621836	NARS1, NARS, ASNRS, NEDMILG, NEDMILEG	Asparaginyl-tRNA synthetase 1	108410	NARS1	4677	ENSG00000134440,ENST00000256854;;;ENST00000256854		Neurodevelopmental disorder with microcephaly, impaired language, epilepsy, and gait abnormalities, autosomal dominant	619092	AD	3	Nars1
19p13.3	19:589881-617159	HCN2, BCNG2, GEFSP11, FEB2, EIG17	Hyperpolarization-activated cyclic nucleotide-gated potassium channel 2	602781	HCN2	610	ENSG00000099822,ENST00000251287;;;ENST00000251287		{Epilepsy, idiopathic generalized, susceptibility to, 17}	602477	AD	3	Hcn2
19p13.3	19:589881-617159	HCN2, BCNG2, GEFSP11, FEB2, EIG17	Hyperpolarization-activated cyclic nucleotide-gated potassium channel 2	602781	HCN2	610	ENSG00000099822,ENST00000251287;;;ENST00000251287		Febrile seizures, familial, 2	602477	AD	3	Hcn2
19p13.3	19:589881-617159	HCN2, BCNG2, GEFSP11, FEB2, EIG17	Hyperpolarization-activated cyclic nucleotide-gated potassium channel 2	602781	HCN2	610	ENSG00000099822,ENST00000251287;;;ENST00000251287		Generalized epilepsy with febrile seizures plus, type 11	602477	AD	3	Hcn2
19p13.3	19:2428166-2456959	LMNB2, LMN2, EPM9, MCPH27	Lamin B2	150341	LMNB2	84823	ENSG00000176619,ENST00000325327;;;ENST00000325327	mutation identified in 1 EPM9 family	?Epilepsy, progressive myoclonic, 9	616540	AR	3	Lmnb2
19p13.3	19:2428166-2456959	LMNB2, LMN2, EPM9, MCPH27	Lamin B2	150341	LMNB2	84823	ENSG00000176619,ENST00000325327;;;ENST00000325327	mutation identified in 1 EPM9 family	{Lipodystrophy, partial, acquired, susceptibility to}	608709	AD	3	Lmnb2
19p13.3	19:2428166-2456959	LMNB2, LMN2, EPM9, MCPH27	Lamin B2	150341	LMNB2	84823	ENSG00000176619,ENST00000325327;;;ENST00000325327	mutation identified in 1 EPM9 family	Microcephaly 27, primary, autosomal dominant	619180	AD	3	Lmnb2
19p13.3	19:3506311-3538334	FZR1, HCDH1, KIAA1242, DEE109	Fizzy and cell division cycle 20-related protein 1	603619	FZR1	51343	ENSG00000105325,ENST00000441788;;;ENST00000441788		Developmental and epileptic encephalopathy 109	620145	AD	3	Fzr1
19p13.3	19:4542593-4559684	SEMA6B, EPM11	Semaphorin 6B	608873	SEMA6B	10501	ENSG00000167680,ENST00000586582;;;ENST00000586582		Epilepsy, progressive myoclonic, 11	618876	AD	3	Sema6b
19p13.13	19:13116852-13141147	NACC1, BTBD14B, NECFM	Nucleus accumbens-associated protein 1, BEN and BTB/POZ domains-containing	610672	NACC1	112939	ENSG00000160877,ENST00000292431;;;ENST00000292431		Neurodevelopmental disorder with epilepsy, cataracts, feeding difficulties, and delayed brain myelination	617393	AD	3	Nacc1
19p13.13	19:13206442-13506479	CACNA1A, CACNL1A4, SCA6, DEE42	Calcium channel, voltage-dependent, P/Q type, alpha 1A subunit	601011	CACNA1A	773	ENSG00000141837,ENST00000360228;;;ENST00000360228		Developmental and epileptic encephalopathy 42	617106	AD	3	Cacna1a
19p13.13	19:13206442-13506479	CACNA1A, CACNL1A4, SCA6, DEE42	Calcium channel, voltage-dependent, P/Q type, alpha 1A subunit	601011	CACNA1A	773	ENSG00000141837,ENST00000360228;;;ENST00000360228		Episodic ataxia, type 2	108500	AD	3	Cacna1a
19p13.13	19:13206442-13506479	CACNA1A, CACNL1A4, SCA6, DEE42	Calcium channel, voltage-dependent, P/Q type, alpha 1A subunit	601011	CACNA1A	773	ENSG00000141837,ENST00000360228;;;ENST00000360228		Migraine, familial hemiplegic, 1	141500	AD	3	Cacna1a
19p13.13	19:13206442-13506479	CACNA1A, CACNL1A4, SCA6, DEE42	Calcium channel, voltage-dependent, P/Q type, alpha 1A subunit	601011	CACNA1A	773	ENSG00000141837,ENST00000360228;;;ENST00000360228		Migraine, familial hemiplegic, 1, with progressive cerebellar ataxia	141500	AD	3	Cacna1a
19p13.13	19:13206442-13506479	CACNA1A, CACNL1A4, SCA6, DEE42	Calcium channel, voltage-dependent, P/Q type, alpha 1A subunit	601011	CACNA1A	773	ENSG00000141837,ENST00000360228;;;ENST00000360228		Spinocerebellar ataxia 6	183086	AD	3	Cacna1a
19p13.11	19:18097778-18151687	MAST3, KIAA0561, DEE108	Microtubule-associated serine/threonine kinase 3	612258	MAST3	23031	ENSG00000099308,ENST00000687212;;;ENST00000687212		Developmental and epileptic encephalopathy 108	620115	AD	3	Mast3
19p13.11	19:18868545-18896982	CERS1, LASS1, UOG1, EPM8	Ceramide synthase 1	606919	CERS1	10715	ENSG00000223802,ENST00000623882;;;ENST00000623882		Epilepsy, progressive myoclonic, 8	616230	AR	3	Cers1
19q13.11	19:35030470-35040449	SCN1B, GEFSP1, BRGDA5, ATFB13, DEE52	Sodium voltage-gated channel, beta subunit 1	600235	SCN1B	6324	ENSG00000105711,ENST00000262631;;;ENST00000262631		Atrial fibrillation, familial, 13	615377	AD	3	Scn1b
19q13.11	19:35030470-35040449	SCN1B, GEFSP1, BRGDA5, ATFB13, DEE52	Sodium voltage-gated channel, beta subunit 1	600235	SCN1B	6324	ENSG00000105711,ENST00000262631;;;ENST00000262631		Brugada syndrome 5	612838		3	Scn1b
19q13.11	19:35030470-35040449	SCN1B, GEFSP1, BRGDA5, ATFB13, DEE52	Sodium voltage-gated channel, beta subunit 1	600235	SCN1B	6324	ENSG00000105711,ENST00000262631;;;ENST00000262631		Cardiac conduction defect, nonspecific	612838		3	Scn1b
19q13.11	19:35030470-35040449	SCN1B, GEFSP1, BRGDA5, ATFB13, DEE52	Sodium voltage-gated channel, beta subunit 1	600235	SCN1B	6324	ENSG00000105711,ENST00000262631;;;ENST00000262631		Developmental and epileptic encephalopathy 52	617350	AR	3	Scn1b
19q13.11	19:35030470-35040449	SCN1B, GEFSP1, BRGDA5, ATFB13, DEE52	Sodium voltage-gated channel, beta subunit 1	600235	SCN1B	6324	ENSG00000105711,ENST00000262631;;;ENST00000262631		Generalized epilepsy with febrile seizures plus, type 1	604233	AD	3	Scn1b
19q13.2	19:41966582-41994230	ATP1A3, DYT12, RDP, AHC2, CAPOS, DEE99	ATPase, Na+K+ transporting, alpha-3 polypeptide	182350	ATP1A3	478	ENSG00000105409,ENST00000648268;;;ENST00000648268		Alternating hemiplegia of childhood 2	614820	AD	3	Atp1a3
19q13.2	19:41966582-41994230	ATP1A3, DYT12, RDP, AHC2, CAPOS, DEE99	ATPase, Na+K+ transporting, alpha-3 polypeptide	182350	ATP1A3	478	ENSG00000105409,ENST00000648268;;;ENST00000648268		CAPOS syndrome	601338	AD	3	Atp1a3
19q13.2	19:41966582-41994230	ATP1A3, DYT12, RDP, AHC2, CAPOS, DEE99	ATPase, Na+K+ transporting, alpha-3 polypeptide	182350	ATP1A3	478	ENSG00000105409,ENST00000648268;;;ENST00000648268		Developmental and epileptic encephalopathy 99	619606	AD	3	Atp1a3
19q13.2	19:41966582-41994230	ATP1A3, DYT12, RDP, AHC2, CAPOS, DEE99	ATPase, Na+K+ transporting, alpha-3 polypeptide	182350	ATP1A3	478	ENSG00000105409,ENST00000648268;;;ENST00000648268		Dystonia-12	128235	AD	3	Atp1a3
19q13.33	19:48393668-48444931	GRIN2D, NMDAR2D, DEE46	Glutamate receptor, ionotropic, N-methyl-D-aspartate 2D	602717	GRIN2D	2906	ENSG00000105464,ENST00000263269;;;ENST00000263269		Developmental and epileptic encephalopathy 46	617162	AD	3	Grin2d
20p13	20:3204065-3227449	ITPA, DEE35	Inosine triphosphatase-A	147520	ITPA	3704	ENSG00000125877,ENST00000380113;;;ENST00000380113		[Inosine triphosphatase deficiency]	613850		3	Itpa
20p13	20:3204065-3227449	ITPA, DEE35	Inosine triphosphatase-A	147520	ITPA	3704	ENSG00000125877,ENST00000380113;;;ENST00000380113		Developmental and epileptic encephalopathy 35	616647	AR	3	Itpa
20p12.3	20:8132266-8884900	PLCB1, KIAA0581, PLCB1A, PLCB1B, DEE12	Phospholipase C, beta-1	607120	PLCB1	23236	ENSG00000182621,ENST00000338037;;;ENST00000338037		Developmental and epileptic encephalopathy 12	613722	AR	3	Plcb1
20p11.21	20:23374522-23421488	NAPB, SNAPB, DEE107	NSF attachment protein, beta	611270	NAPB	63908	ENSG00000125814,ENST00000377026;;;ENST00000377026		Developmental and epileptic encephalopathy 107	620033	AR	3	Napb
20q13.12	20:46021686-46060150	SLC12A5, KCC2, KIAA1176, DEE34, EIG14	Solute carrier family 12, (potassium-chloride transporter) member 5	606726	SLC12A5	57468	ENSG00000124140,ENST00000243964;;;ENST00000243964		{Epilepsy, idiopathic generalized, susceptibility to, 14}	616685	AD	3	Slc12a5
20q13.12	20:46021686-46060150	SLC12A5, KCC2, KIAA1176, DEE34, EIG14	Solute carrier family 12, (potassium-chloride transporter) member 5	606726	SLC12A5	57468	ENSG00000124140,ENST00000243964;;;ENST00000243964		Developmental and epileptic encephalopathy 34	616645	AR	3	Slc12a5
20q13.13	20:49363877-49483362	KCNB1, DEE26	Potassium voltage-gated channel, Shab-related subfamily, member 1	600397	KCNB1	3745	ENSG00000158445,ENST00000371741;;;ENST00000371741		Developmental and epileptic encephalopathy 26	616056	AD	3	Kcnb1
20q13.33	20:63343223-63361349	CHRNA4, ENFL1	Cholinergic receptor, nicotinic, alpha polypeptide-4	118504	CHRNA4	1137	ENSG00000101204,ENST00000370263;;;ENST00000370263		{Nicotine addiction, susceptibility to}	188890		3	Chrna4
20q13.33	20:63343223-63361349	CHRNA4, ENFL1	Cholinergic receptor, nicotinic, alpha polypeptide-4	118504	CHRNA4	1137	ENSG00000101204,ENST00000370263;;;ENST00000370263		Epilepsy, nocturnal frontal lobe, 1	600513	AD	3	Chrna4
20q13.33	20:63400208-63472655	KCNQ2, EBN1, DEE7, BFNS1	Potassium voltage-gated channel, KQT-like subfamily, member 2	602235	KCNQ2	3785	ENSG00000075043,ENST00000359125;;;ENST00000359125		Developmental and epileptic encephalopathy 7	613720	AD	3	Kcnq2
20q13.33	20:63400208-63472655	KCNQ2, EBN1, DEE7, BFNS1	Potassium voltage-gated channel, KQT-like subfamily, member 2	602235	KCNQ2	3785	ENSG00000075043,ENST00000359125;;;ENST00000359125		Myokymia	121200	AD	3	Kcnq2
20q13.33	20:63400208-63472655	KCNQ2, EBN1, DEE7, BFNS1	Potassium voltage-gated channel, KQT-like subfamily, member 2	602235	KCNQ2	3785	ENSG00000075043,ENST00000359125;;;ENST00000359125		Seizures, benign neonatal, 1	121200	AD	3	Kcnq2
20q13.33	20:63488014-63499083	EEF1A2, DEE33, MRD38	Eukaryotic translation elongation factor-1, alpha-2	602959	EEF1A2	1917	ENSG00000101210,ENST00000217182;;;ENST00000217182		Developmental and epileptic encephalopathy 33	616409	AD	3	Eef1a2
20q13.33	20:63488014-63499083	EEF1A2, DEE33, MRD38	Eukaryotic translation elongation factor-1, alpha-2	602959	EEF1A2	1917	ENSG00000101210,ENST00000217182;;;ENST00000217182		Intellectual developmental disorder, autosomal dominant 38	616393	AD	3	Eef1a2
21q22.11	21:32628759-32728394	SYNJ1, PARK20, DEE53	Synaptojanin 1	604297	SYNJ1	8867	ENSG00000159082,ENST00000674351;;;ENST00000674351		Developmental and epileptic encephalopathy 53	617389	AR	3	Synj1
21q22.11	21:32628759-32728394	SYNJ1, PARK20, DEE53	Synaptojanin 1	604297	SYNJ1	8867	ENSG00000159082,ENST00000674351;;;ENST00000674351		Parkinson disease 20, early-onset	615530	AR	3	Synj1
21q22.13	21:37065364-37073071	PIGP, DSCR5, DEE55	Phosphatidylinositol glycan, class P	605938	PIGP	51227	ENSG00000185808,ENST00000360525;;;ENST00000360525		Developmental and epileptic encephalopathy 55	617599	AR	3	Pigp
21q22.3	21:43414483-43427131	SIK1, SNF1LK, MSK, DEE30	Salt-inducible kinase 1	605705	SIK1	150094	ENSG00000142178,ENST00000270162;;;ENST00000270162		Developmental and epileptic encephalopathy 30	616341	AD	3	Sik1
21q22.3	21:43773950-43776308	CSTB, STFB, EPM1, PME, EPM1A, ULD	Cystatin B (stefin B)	601145	CSTB	1476	ENSG00000160213,ENST00000291568;;;ENST00000291568		Epilepsy, progressive myoclonic 1A (Unverricht and Lundborg)	254800	AR	3	Cstb
22q12.2-q12.3	22:31753968-31908033	DEPDC5, KIAA0645, FFEVF1, DEE111	DEP domain-containing protein 5	614191	DEPDC5	9681	ENSG00000100150,ENST00000651528;;;ENST00000651528		Developmental and epileptic encephalopathy 111	620504	AR	3	Depdc5
22q12.2-q12.3	22:31753968-31908033	DEPDC5, KIAA0645, FFEVF1, DEE111	DEP domain-containing protein 5	614191	DEPDC5	9681	ENSG00000100150,ENST00000651528;;;ENST00000651528		Epilepsy, familial focal, with variable foci 1	604364	AD	3	Depdc5
Xp22.2	X:15319451-15335554	PIGA, PNH1, MCAHS2, NEDEPH	Phosphatidylinositol glycan, class A	311770	PIGA	5277	ENSG00000165195,ENST00000333590;;;ENST00000333590	pseudogene on chr.12	Multiple congenital anomalies-hypotonia-seizures syndrome 2	300868	XLR	3	Piga
Xp22.2	X:15319451-15335554	PIGA, PNH1, MCAHS2, NEDEPH	Phosphatidylinositol glycan, class A	311770	PIGA	5277	ENSG00000165195,ENST00000333590;;;ENST00000333590	pseudogene on chr.12	Neurodevelopmental disorder with epilepsy and hemochromatosis	301072		3	Piga
Xp22.2	X:15319451-15335554	PIGA, PNH1, MCAHS2, NEDEPH	Phosphatidylinositol glycan, class A	311770	PIGA	5277	ENSG00000165195,ENST00000333590;;;ENST00000333590	pseudogene on chr.12	Paroxysmal nocturnal hemoglobinuria, somatic	300818		3	Piga
Xp22.13	X:18425608-18653629	CDKL5, STK9, ISSX, DEE2	Cyclin-dependent kinase-like 5 (serine/threonine protein kinase 9)	300203	CDKL5	6792	ENSG00000008086,ENST00000623535;;;ENST00000623535		Developmental and epileptic encephalopathy 2	300672	XLD	3	Cdkl5
Xp21.3	X:25003694-25015965	ARX, ISSX, PRTS, MRXS1, MRX36, MRX54, MRX43, MRX87, MRX29, MRX32	Aristaless-related homeobox, X-linked	300382	ARX	170302	ENSG00000004848,ENST00000379044;;;ENST00000379044		Developmental and epileptic encephalopathy 1	308350	XLR	3	Arx
Xp21.3	X:25003694-25015965	ARX, ISSX, PRTS, MRXS1, MRX36, MRX54, MRX43, MRX87, MRX29, MRX32	Aristaless-related homeobox, X-linked	300382	ARX	170302	ENSG00000004848,ENST00000379044;;;ENST00000379044		Hydranencephaly with abnormal genitalia	300215	XL	3	Arx
Xp21.3	X:25003694-25015965	ARX, ISSX, PRTS, MRXS1, MRX36, MRX54, MRX43, MRX87, MRX29, MRX32	Aristaless-related homeobox, X-linked	300382	ARX	170302	ENSG00000004848,ENST00000379044;;;ENST00000379044		Intellectual developmental disorder, X-linked 29	300419	XLR	3	Arx
Xp21.3	X:25003694-25015965	ARX, ISSX, PRTS, MRXS1, MRX36, MRX54, MRX43, MRX87, MRX29, MRX32	Aristaless-related homeobox, X-linked	300382	ARX	170302	ENSG00000004848,ENST00000379044;;;ENST00000379044		Lissencephaly, X-linked 2	300215	XL	3	Arx
Xp21.3	X:25003694-25015965	ARX, ISSX, PRTS, MRXS1, MRX36, MRX54, MRX43, MRX87, MRX29, MRX32	Aristaless-related homeobox, X-linked	300382	ARX	170302	ENSG00000004848,ENST00000379044;;;ENST00000379044		Partington syndrome	309510	XLR	3	Arx
Xp21.3	X:25003694-25015965	ARX, ISSX, PRTS, MRXS1, MRX36, MRX54, MRX43, MRX87, MRX29, MRX32	Aristaless-related homeobox, X-linked	300382	ARX	170302	ENSG00000004848,ENST00000379044;;;ENST00000379044		Proud syndrome	300004	XL	3	Arx
Xp11.3-p11.23	X:47571901-47619857	SYN1, EPILX1, MRX50	Synapsin I	313440	SYN1	6853	ENSG00000008056,ENST00000295987;;;ENST00000295987		Epilepsy, X-linked 1, with variable learning disabilities and behavior disorders	300491	XL	3	Syn1
Xp11.3-p11.23	X:47571901-47619857	SYN1, EPILX1, MRX50	Synapsin I	313440	SYN1	6853	ENSG00000008056,ENST00000295987;;;ENST00000295987		Intellectual developmental disorder, X-linked 50	300115	XL	3	Syn1
Xp11.22	X:53374149-53422728	SMC1A, SMC1L1, SMC1, DXS423E, KIAA0178, CDLS2, DEE85	Segregation of mitotic chromosomes 1 (SMC1, yeast, homolog of; DXS423E; SB1.8)	300040	SMC1A	8243	ENSG00000072501,ENST00000322213;;;ENST00000322213	escapes lyonization	Cornelia de Lange syndrome 2	300590	XLD	3	Smc1a
Xp11.22	X:53374149-53422728	SMC1A, SMC1L1, SMC1, DXS423E, KIAA0178, CDLS2, DEE85	Segregation of mitotic chromosomes 1 (SMC1, yeast, homolog of; DXS423E; SB1.8)	300040	SMC1A	8243	ENSG00000072501,ENST00000322213;;;ENST00000322213	escapes lyonization	Developmental and epileptic encephalopathy 85, with or without midline brain defects	301044	XLD	3	Smc1a
Xq11.1	X:63634967-63785214	ARHGEF9, PEM2, KIAA0424, DEE8	Rho guanine nucleotide exchange factor 9	300429	ARHGEF9	23229	ENSG00000131089,ENST00000671741;;;ENST00000671741		Developmental and epileptic encephalopathy 8	300607	XL	3	Arhgef9
Xq22.1	X:100291644-100410273	PCDH19, KIAA1313, EFMR, DEE9	Protocadherin 19	300460	PCDH19	57526	ENSG00000165194,ENST00000373034;;;ENST00000373034		Developmental and epileptic encephalopathy 9	300088	XL	3	Pcdh19
Xq22.1	X:100644199-100675788	SRPX2, SRPUL, RESDX	SUSHI repeat-containing protein, X-linked, 2	300642	SRPX2	27286	ENSG00000102359,ENST00000373004;;;ENST00000373004	mutation identified in 1 RESDX family	?Rolandic epilepsy, impaired intellectual development, and speech dyspraxia	300643		3	Srpx2
Phenotype Mapping Key
1 - The disorder is placed on the map due to its association with a gene, but the underlying defect is not known.
2 - The disorder was placed on the map by statistical methods.
3 - The molecular basis of the disorder is known.
4 - A contiguous gene duplication or deletion syndrome in which multiple genes are involved.
Inheritance Abbreviations
?AD	?Autosomal dominant
?XLR	?X-linked recessive
AD	Autosomal dominant
AR	Autosomal recessive
PD	Pseudoautosomal dominant
PR	Pseudoautosomal recessive
DD	Digenic dominant
DR	Digenic recessive
ICB	Inherited chromosomal imbalance
IC	Isolated cases
Mi	Mitochondrial
Mu	Multifactorial
SMo	Somatic mosaicism
SMu	Somatic mutation
XL	X-linked
XLD	X-linked dominant
XLR	X-linked recessive
YL	Y-linked
This search returned 203 entries which exceeded the maximum of 200 so the results were truncated
You can register for MIMmatch ( https://omim.org/mimmatch/ ) to raise this limit to 1,000
You can register for downloads ( https://omim.org/downloads ) and/or the API ( https://omim.org/api ) for more search/download options

## Sheet: Supplementary Table S2.2
GABRD
NCDN
SLC2A1
SZT2
ST3GAL3
PARS2
DOCK7
ALG14
KCNA2
CHRNB2
ATP1A2
CACNA1E
KCNT2
CNTN2
FBXO28
ARV1
HNRNPU
GEFSP4
CAD
MDH1
UGP2
STARD7
GEFSP7
CACNB4
SCN3A
SCN2A
SCN1A
GAD1
SLC25A12
LNPK
GLS
EJM9
SLC6A1
TRAK1
P4HTM
DALRD3
SLC38A3
NPRL2
ATP6V1A
CASR
UBA5
ETL6
RNF13
YEATS2
CLCN2
FGF12
CPLX1
EPPS
UGDH
GUF1
GABRA2
GABRB1
ETL3
SCARB2
PRDM8
HWE2
PPP3CA
RAPGEF2
UFSP2
2023-03-06
HCN1
EJM4
ALDH7A1
YIPF5
CYFIP2
GABRB2
GABRA1
GABRG2
PHACTR1
NHLRC1
EJM3
CNPY3
EFHC1
ICK
GEFSP8
CDK19
MED23
EPM2A
KCTD7
MDH2
YWHAG
CACNA2
ADAM22
ACTL6B
RELN
GEFSP6
CLN8
ASAH1
RHOBTB2
CHRNA2
PLPBP
CPA6
OXR1
ECA1
EIG1
SAMD12
ETL4
RORB
NTRK2
GABBR2
FRRS1L
EIG3
STXBP1
DNM1
SPTAN1
KCNT1
GRIN1
CELF2
EIG5
HWE1
KCNMA1
LGI1
EIG4
SLC25A22
DENND5A
KCNC1
ECT
SLC1A2
KCNK4
GAL
TRAPPC4
ATN1
NECAP1
GRIN2B
PRICKLE1
SCN8A
KCNC2
ETL2
CUX2
NBEA
TRAPPC6B
EIG2
KCNH5
PACS2
GABRB3
GABRA5
EIG7
DMXL2
PIGB
RORA
ENFL2
HCN4
MTHFS
AP3B2
CHD2
NPRL3
CACNA1H
TBC1D24
ATP6V0C
GRIN2A
TNRC6A
SETD1A
STX1B
GNAO1
GOT2
SLC7A6OS
AARS1
WWOX
SLC13A5
PIGS
NEUROD2
ATP6V0A1
NSF
GOSR2
STRADA
HID1
IER3IP1
NARS1
HCN2
LMNB2
FZR1
SEMA6B
NACC1
CACNA1A
MAST3
CERS1
SCN1B
ATP1A3
GRIN2D
ITPA
PLCB1
NAPB
SLC12A5
KCNB1
CHRNA4
KCNQ2
EEF1A2
SYNJ1
PIGP
SIK1
CSTB
DEPDC5
PIGA
CDKL5
ARX
SYN1
SMC1A
ARHGEF9
PCDH19
SRPX2
17orf28
AARS
AC
ARALAR
ATP6L
ATP6N1A
ATQ1
BAF53B
BCNG1
BCNG2
BECTS
BTBD14B
C4orf20
C9orf4
CACNL1A4
CACNL1A6
CACNL2A
CD36L2
CDG1Z
CDP2
CGTHBA
CHEGDD
CIAT
CMS15
CPAH
CPX1
CUGBP2
DBC2
DEE103
DEE112
DEE17
DEE21
DEE26
DEE31A
DEE32
DEE33
DEE35
DEE38
DEE45
DEE51
DEE56
DEE61
DEE65
DEE72
DEE73
DEE74
DEE75
DEE78
DEE79
DEE80
DEE82
DEE86
DEE88
DEE92
DEE94
DEE96
DRPLA
DSCR5
DYT12
EAAT2
EBN1
ECA5
EF4
EFNL3
EGMA
EIG6
EJM2
EJM5
EJM6
ENFL1
EPILX1
EPM10
EPM11
EPM12
EPM3
EPM7
EPMR
EPT
ETOLM
FBX28
FEB3B
FFEVF2
FFEVF4
FHF1
FHM2
FLJ10466
FMTLE
FOR
FTLE
GABATR
GALN
GC1
GEFSP1
GEFSP2
GEFSP5
GEFSP9
GLS1
GLUT1
GPIBD18
GPR51
GS27
GTT1
GW182
HCDH1
HHC1
HNRPU
HO68
IDDECA
ISSX
KCC2
KIAA0467
KIAA0561
KIAA0581
KIAA0602
KIAA0607
KIAA0645
KIAA1028
KIAA1171
KIAA1197
KIAA1313
KIAA1422
KIAA1715
KIAA1733
KIAA1771
LASS1
LMN2
MEDS
MELF
MRK
MRT18
NACT
NAPTB
NARS
NEAS
NEDEGE
NEDESBA
NEDMEHM
NMDAR1
NMDAR2A
NMDAR2B
NMDAR2D
NRAPGEP
OIP106
PARK20
PEM2
PH4
PNH1
PPP2B
PROSC
RAB6IP1
RC3
RILP
RL
RZRB
SCN2A1
SCP
SET1A
SIAT6
SLICK
SLO
SMAP5
SMC1L1
SN1
SNAPB
SNF1LK
SRPUL
SSS2
STFB
STK9
STRAD
TAX
TEB4
TNRC5
TPC6
TRAAK
TRKB
UBE1DC1
UDPGDH
UGPP2
UNC18
ARCL2D
ASNRS
ATP6C
BFIC3
BHD
BRGDA5
BRGDA8
CALNA
CG6
CLN14
CMT2N
CUTL2
DEE107
DEE108
DEE110
DEE13
DEE14
DEE18
DEE23
DEE24
DEE25
DEE3
DEE31B
DEE39
DEE4
DEE40
DEE41
DEE43
DEE44
DEE46
DEE47
DEE48
DEE5
DEE50
DEE53
DEE55
DEE57
DEE59
DEE62
DEE63
DEE66
DEE69
DEE7
DEE70
DEE71
DEE83
DEE84
DEE87
DEE89
DEE95
DMC1
DOA10
EA5
ECA2
ECA4
ECA6
EFMR
EIG10
EIG15
EJM1
EPD
EPM1
EPM1B
EPM2
EPM2B
EPM6
EPM9
EPVB6D
ETL1
ETL5
ETR3
FAME2
FAME4
FEB8
FESD
FFEVF1
FFEVF3
FHEIG
FIME
G17
GEFSP11
GLNN
HIDEA
HRS
HTLVR
IDDEBF
IDDSSAD
KAR
KIAA0424
KIAA0483
KIAA0717
KIAA0856
KIAA0936
KIAA1042
KIAA1091
KIAA1176
KIAA1242
KIAA1460
LIMPII
LIS2
LYK5
MAE
MCAHS2
MHP2
MRD38
MRD6
MRX50
MSK
NDHMSR
NECFM
NEDEHCC
NEDIES
NEDIM
NEDMEBA
OBHD
PCAR1
PLCB1A
PNKD3
PRAT4A
PRTS
RAGEF
RDP
RESDX
SAFA
SCA6
SCAR12
SET1
SMAPME
SMC1
SMEI
ST3GALII
TAX1
UOG1
VPP1
YIP1A
ADLTE
AHC2
AMRF
ATFB13
BFIS5
BFNS1
BRUNOL3
CADEDS
CASGID
CNA1
DEE100
DEE102
DEE104
DEE105
DEE109
DEE11
DEE111
DEE16
DEE19
DEE2
DEE27
DEE28
DEE29
DEE30
DEE34
DEE37
DEE42
DEE49
DEE54
DEE58
DEE64
DEE67
DEE68
DEE76
DEE8
DEE9
DEE93
DXS423E
DYT18
ECO
EGI11
EIG18
EIG9
EJM7
ENFL5
EPEO1
EPEO3
EPM8
ERDA5
ETL7
ETL8
FAME5
FAME6
FARIMPD
FEB11
FEB2
FEB3A
FIH
GEFSP10
HALD4
HMND11
JAE
KIAA0313
KIAA0339
KIAA0597
LKS
MCPH27
MEDS2
MEPCA
MRT12
MRXS1
MYOS
NDHMSD
NDPLHS
NEDEPH
NEDMILG
NOD
PDE
PEPNS
PLCB1B
PME
SCAR24
SEMDDR
ADPEAF
BFIS3
CAPOS
CHEDDA
DEE101
DEE106
DEE12
DEE15
DEE52
DEE60
DEE6A
DEE91
DEE97
DEE98
DEVEP
DFNA71
DOORS
EIG14
EIG17
EIG8
EJA1
EJM10
EJM8
EPEO2
EPEO4
EPM1A
EPM4
FAME3
GDPAG
GEFSP3
HDLS2
IEG16
KIAA0178
MRX36
MYOCL2
NEDEBA
NEDMILEG
PED
ACCIID
BFNIS
CDLS2
DEE81
DEE99
DFNB86
DRVT
GLUT1DS
HYPOC1
LIWAS
LKPAT
MRX54
NEDSID
SPG91
TTD8
ULD
DEE85
DFNA65
EA9
EIG12
FHM3
HALD2
MRX43
DEE6B
DYT9
EPRPDC
MRX87
MRX29
SDCHCN
MRX32

## Sheet: Supplementary Table S3.1
DB01511	Delorazepam	GABA(A) Receptor	target
DB01511	Delorazepam	GABA(A) Receptor Benzodiazepine Binding Site	target
DB00996	Gabapentin	Adenosine receptor A1	target
DB00996	Gabapentin	Voltage-dependent calcium channel subunit alpha-2/delta-1	target
DB00996	Gabapentin	Voltage-dependent calcium channel subunit alpha-2/delta-2	target
DB00996	Gabapentin	Branched-chain-amino-acid aminotransferase, cytosolic	enzyme
DB00996	Gabapentin	Large neutral amino acids transporter small subunit 1	transporter
DB00996	Gabapentin	Voltage-dependent N-type calcium channel	target
DB00996	Gabapentin	Potassium voltage-gated channel subfamily KQT member 3	target
DB00996	Gabapentin	Potassium voltage-gated channel subfamily KQT member 5	target
DB06218	Lacosamide	Sodium channel protein type 9 subunit alpha	target
DB06218	Lacosamide	Sodium channel protein type 3 subunit alpha	target
DB06218	Lacosamide	Sodium channel protein type 10 subunit alpha	target
DB06218	Lacosamide	Cytochrome P450 2C19	enzyme
DB06218	Lacosamide	Cytochrome P450 2C9	enzyme
DB06218	Lacosamide	Cytochrome P450 3A4	enzyme
DB01202	Levetiracetam	Synaptic vesicle glycoprotein 2A	target
DB01202	Levetiracetam	P-glycoprotein 1	transporter
DB01202	Levetiracetam	Voltage-dependent N-type calcium channel subunit alpha-1B	target
DB08883	Perampanel	Glutamate receptor 1	target
DB08883	Perampanel	Cytochrome P450 3A4	enzyme
DB08883	Perampanel	Cytochrome P450 3A5	enzyme
DB08883	Perampanel	Cytochrome P450 1A2	enzyme
DB08883	Perampanel	Cytochrome P450 2B6	enzyme
DB00230	Pregabalin	Excitatory amino acid transporter 3	transporter
DB00230	Pregabalin	Voltage-dependent calcium channel subunit alpha-2/delta-1	target
DB00230	Pregabalin	Large neutral amino acids transporter small subunit 1	transporter
DB00909	Zonisamide	Sodium channel protein type 1 subunit alpha	target
DB00909	Zonisamide	Carbonic anhydrase 1	target
DB00909	Zonisamide	Voltage-dependent T-type calcium channel subunit alpha-1G	target
DB00909	Zonisamide	Cytochrome P450 3A4	enzyme
DB00909	Zonisamide	Aldehyde oxidase	enzyme
DB00909	Zonisamide	Amine oxidase [flavin-containing] B	target
DB00909	Zonisamide	Carbonic anhydrase 2	target
DB00909	Zonisamide	Carbonic anhydrase 3	target
DB00909	Zonisamide	Carbonic anhydrase 4	target
DB00909	Zonisamide	Carbonic anhydrase 5A, mitochondrial	target
DB00909	Zonisamide	Carbonic anhydrase 5B, mitochondrial	target
DB00909	Zonisamide	Carbonic anhydrase 6	target
DB00909	Zonisamide	Carbonic anhydrase 7	target
DB00909	Zonisamide	Carbonic anhydrase-related protein	target
DB00909	Zonisamide	Carbonic anhydrase 9	target
DB00909	Zonisamide	Carbonic anhydrase-related protein 10	target
DB00909	Zonisamide	Carbonic anhydrase-related protein 11	target
DB00909	Zonisamide	Carbonic anhydrase 12	target
DB00909	Zonisamide	Carbonic anhydrase 13	target
DB00909	Zonisamide	Carbonic anhydrase 14	target
DB00909	Zonisamide	Voltage-dependent T-type calcium channel subunit alpha-1H	target
DB00909	Zonisamide	Voltage-dependent T-type calcium channel subunit alpha-1I	target
DB00909	Zonisamide	Sodium channel protein type 2 subunit alpha	target
DB00909	Zonisamide	Sodium channel protein type 3 subunit alpha	target
DB00909	Zonisamide	Sodium channel protein type 4 subunit alpha	target
DB00909	Zonisamide	Sodium channel protein type 5 subunit alpha	target
DB00909	Zonisamide	Sodium channel protein type 9 subunit alpha	target
DB00909	Zonisamide	Sodium channel protein type 11 subunit alpha	target
DB00909	Zonisamide	Sodium channel subunit beta-1	target
DB00909	Zonisamide	Sodium channel subunit beta-2	target
DB00909	Zonisamide	Sodium channel subunit beta-3	target
DB00909	Zonisamide	Sodium channel subunit beta-4	target
DB00909	Zonisamide	Amine oxidase [flavin-containing] A	target
DB00909	Zonisamide	Cytochrome P450 2C19	enzyme
DB00909	Zonisamide	UDP-glucuronosyltransferase 1-1	enzyme
DB00909	Zonisamide	Cytochrome P450 3A5	enzyme
DB00909	Zonisamide	P-glycoprotein 1	transporter
DB00909	Zonisamide	GABA(A) Receptor Benzodiazepine Binding Site	target

## Sheet: Supplementary Table S3.2
ADORA1
CACNA2D1
CACNA2D2
BCAT1
SLC7A5
CACNA1B
KCNQ3
KCNQ5
SCN9A
SCN3A
SCN10A
CYP2C19
CYP2C9
CYP3A4
SV2A
ABCB1
GRIA1
CYP3A5
CYP1A2
CYP2B6
SLC1A1
SCN1A
CA1
CACNA1G
AOX1
MAOB
CA2
CA3
CA4
CA5A
CA5B
CA6
CA7
CA8
CA9
CA10
CA11
CA12
CA13
CA14
CACNA1H
CACNA1I
SCN2A
SCN4A
SCN5A
SCN11A
SCN1B
SCN2B
SCN3B
SCN4B
MAOA
UGT1A1
GABRA1
GABRA2
GABRA3
GABRA4
GABRA5
GABRA6
GABRB1
GABRB2
GABRB3
GABRD
GABRE
GABRG1
GABRG2
GABRG3
GABRP
GABRQ

## Sheet: Supplementary Table S4.1
Target Info	Target Name	Target type	Disease	Drugs	Gene Symbol
T94918	COVID-19 RNA-directed RNA polymerase (RdRp)	. Target	Candidiasis; Recurrent herpes labialis;	Remdesivir	RdRp
T83875	Monoamine oxidase type A (MAO-A)	Successful Target	Depression; Parkinson disease;	Tranylcypromine	MAO-A
T76910	Glycogen synthase kinase-3 alpha (GSK-3A)	Successful Target	Epilepsy; Acute myeloid leukaemia;	Valproate	GSK-3A
T97587	Integrin alpha-4 (ITGA4)	Successful Target	Multiple sclerosis; Asthma;	Vedolizmab	ITGA4
T48268	Melatonin receptor type 1B (MTNR1B)	Successful Target	Insomnia; Epilepsy;	Tasimelteon	MTNR1B
T65291	Fatty aldehyde dehydrogenase (ALDH3A2)	Successful Target	Alcohol dependence; Epilepsy;	Disulfiram	ALDH3A2
T59045	GABA transaminase (ABAT)	Successful Target	Glioma; Seizure disorder;	Pyruvic acid	ABAT
T51487	GABA(A) receptor alpha-1 (GABRA1)	Successful Target	Respiratory distress syndrome; Intractable insomnia;	Ethchlorvynol	GABRA1
T80387	GABA(A) receptor beta-2 (GABRB2)	Successful Target	Depression; Insomnia;	Ethchlorvynol	GABRB2
T08910	GABA(A) receptor gamma-2 (GABRG2)	Successful Target	Depression; Postpartum depression;	THIOCOLCHICOSIDE	GABRG2
T73495	Glutamate receptor ionotropic kainate 1 (GRIK1)	Successful Target	Alcohol dependence; Epilepsy;	Topiramate	GRIK1
T62276	Glutamate receptor ionotropic NMDA 1 (NMDAR1)	Successful Target	Bacterial infection; Tuberculosis;	Cycloserine	NMDAR1
T22285	Glutamate receptor ionotropic NMDA 2A (NMDAR2A)	Successful Target	Malnutrition; Convulsion;	Glycine	NMDAR2A
T76414	Glutamate receptor ionotropic NMDA 2B (NMDAR2B)	Successful Target	Alpha-1 antitrypsin deficiency; Multiple sclerosis;	Alpha 1-PI	NMDAR2B
T73676	Synaptic vesicle glycoprotein 2A (SV2A)	Successful Target	Fibromyalgia; Complex partial seizure;	Brivaracetam	SV2A
T75440	Translocator protein (TSPO)	Successful Target	Insomnia; Benzodiazepine overdose;	Alprazolam	TSPO
T39716	Voltage-gated sodium channel alpha Nav1.5 (SCN5A)	Successful Target	Bacterial infection; Dysrhythmias;	Indecainide	SCN5A
T11072	5-HT 1D receptor (HTR1D)	Successful Target	Hyperprolactinaemia; Alzheimer disease;	Sumatriptan	HTR1D
T64591	5-HT 3A receptor (HTR3A)	Successful Target	Fibromyalgia; Anaesthesia;	Procaine	HTR3A
T62184	GABA transporter GAT-1 (SLC6A1)	Successful Target	Epilepsy; Multiple myeloma;	Tiagabine	SLC6A1
T42446	Gamma-aminobutyric acid B receptor (GABBR)	Successful Target	Depression; Complex partial seizure;	Progabide	GABBR
T33584	Glutamate receptor AMPA 1 (GRIA1)	Successful Target	Diabetic neuropathy; Neurological disorder;	E-2007	GRIA1
T55285	T55285Glycine receptor (GlyR)	Successful Target	Muscle spasm; Epilepsy;	THIOCOLCHICOSIDE	GlyR
T64795	Voltage-gated calcium channel alpha Cav3.1 (CACNA1G)	Successful Target	Epilepsy; Epileptic seizures;	Verapamil	CACNA1G
T73189	Fungal 1,3-beta-glucan synthase (Fung GSC2)	Successful Target	Vulvovaginal Candidiasis; Convulsion;	Rezafungin	Fung GSC2
T28722	GABA(A) receptor gamma-3 (GABRG3)	Successful Target	Depression; Dravet syndrome;	Zuranolone	GABRG3
T34123	Voltage-gated sodium channel alpha Nav1.9 (SCN11A)	Successful Target	Bipolar disorder; Anaesthesia;	Lamotrigine	SCN11A
T92078	Dihydropyrimidinase related protein 2 (DPYSL2)	Successful Target	Convulsion; Epilepsy;	Lacosamide	DPYSL2
T91661	Adenosine kinase (ADK)	Clinical trial Target	Convulsion; Epilepsy;	GP-3269	ADK
T98269	Caspase-1 (CASP1)	Clinical trial Target	Epilepsy; Fibrosis;	Belnacasan	CASP1
T64765	Histamine H3 receptor (H3R)	Successful Target	Musculoskeletal pain; Diabetic neuropathy;	Pitolisant	H3R
T62820	Metabotropic glutamate receptor 2 (mGluR2)	Clinical trial Target	Dengue; Obesity;	RO-4995819	mGluR2
T54132	Voltage-gated potassium channel Kv7.3 (KCNQ3)	Clinical trial Target	Behcet disease; Cognitive impairment;	Retigabine	KCNQ3
T33641	Cholesterol 24-hydroxylase (CYP46A1)	Clinical trial Target	Dravet syndrome; LennoxGastaut syndrome;	TAK-935	CYP46A1
T29683	Neuromedin-K receptor (TACR3)	Successful Target	Hot flushes; Ischemic stroke;	Fezolinetant	TACR3
T58741	Voltage-gated sodium channel alpha Nav1.6 (SCN8A)	Clinical trial Target	Epileptic encephalopathy; Epilepsy;	NBI-921352	SCN8A
T02779	Dystrophin nonsense mutant (DMD)	Clinical trial Target	Cystic fibrosis; Dravet syndrome;	Ataluren	DMD
T78581	Galanin receptor type 1 (GAL1-R)	Literature-reported Target	Epileptic seizures;	NAX-5055	GAL1-R
T22302	Solute carrier family 12 member 5 (SLC12A5)	Literature-reported Target	Epilepsy;	CLP-635	SLC12A5
T54128	Glutamate receptor AMPA (GRIA)	Successful Target	Panic attacks; Anaesthesia;	Zopiclone	GRIA
T29303	Sodium channel unspecific (NaC)	Successful Target	Angina pectoris; Bacterial infection;	Phenytoin	NaC
T85605	5-HT receptor (5HTR)	Successful Target	Cerebrovascular ischaemia; Headache;	Paliperidone	5HTR
T65755	Histone deacetylase (HDAC)	Successful Target	Epilepsy; Spinal muscular atrophy;	Valproate	HDAC
T45993	Calcium channel unspecific (CaC)	Successful Target	Chronic/stable angina; Cerebral vasospasm;	Nimodipine	CaC
T30374	Gamma-aminobutyric acid uptake (GABAU)	Successful Target	Epilepsy; Anxiety disorder;	Tiagabine	GABAU
T69494	N-methyl-D-aspartate receptor (NMDAR)	Successful Target	Acute pain; Anxiety disorder;	L-Glutamic Acid	NMDAR
T64382	Gamma-aminobutyric acid receptor (GAR)	Successful Target	Ascariasis; Bipolar disorder;	Clonazepam	GAR
T72065	Voltage-gated sodium channel (Nav)	Successful Target	Bacterial infection; Seizure disorder;	Tocainide	Nav
T44351	Cannabinoid receptor (CB)	Successful Target	Dravet syndrome; LennoxGastaut syndrome;	Cannabidiol	CB
T86192	Voltage-gated potassium channel Kv7 (KCNQ)	Clinical trial Target	Behcet disease; Fibromyalgia;	Retigabine	KCNQ
T97701	Voltage-gated T-type calcium channel (T-CaC)	Clinical trial Target	Epilepsy; Parkinson disease;	CX-8998	T-CaC
T84457	GABA(A) receptor (GABAR)	Successful Target	Epileptic seizures; Complex partial seizure;	Ganaxolone	GABAR
T80518	Synaptic transmission (ST)	Clinical trial Target	Epilepsy;	E2730	ST
T60136	Trigeminal ganglion stimulation-induced response (TGSR)	Clinical trial Target	Epileptic seizures;	Carabersat	TGSR

## Sheet: Supplementary Table S4.2
RdRp
MAO-A
GSK-3A
ITGA4
MTNR1B
ALDH3A2
ABAT
GABRA1
GABRB2
GABRG2
GRIK1
NMDAR1
NMDAR2A
NMDAR2B
SV2A
TSPO
SCN5A
HTR1D
HTR3A
SLC6A1
GABBR
GRIA1
GlyR
CACNA1G
Fung GSC2
GABRG3
SCN11A
DPYSL2
ADK
CASP1
H3R
mGluR2
KCNQ3
CYP46A1
TACR3
SCN8A
DMD
GAL1-R
SLC12A5
GRIA
NaC
5HTR
HDAC
CaC
GABAU
NMDAR
GAR
Nav
CB
KCNQ
T-CaC
GABAR
ST
TGSR

## Sheet: Supplementary Table S5.1
Disease	Disease_id	Gene	Gene_id	UniProt	Gene_Full_Name	Protein_Class	N_diseases_g	DSI_g	DPI_g	pLI	Score_gda	EL_gda	EI_gda	N_PMIDs	N_SNPs_gda	First_Ref	Last_Ref
Epilepsy	C0014544	SCN8A	6334	Q9UQD0	sodium voltage-gated channel alpha subunit 8	Ion channel	302	0.51	0.731	1	0.9		0.971	35	8	2007	2020
Epilepsy	C0014544	GRIN2B	2904	Q13224	glutamate ionotropic receptor NMDA type subunit 2B	Ion channel	249	0.51	0.692	1	0.65		0.875	8	1	2004	2018
Epilepsy	C0014544	ABCB1	5243	P08183	ATP binding cassette subfamily B member 1	Transporter	933	0.344	0.885	1.2564e-05	0.6		0.908	76	7	1995	2019
Epilepsy	C0014544	SLC12A5	57468	Q9H2X9	solute carrier family 12 member 5	Transporter	135	0.57	0.654	1	0.6		1	23	0	2002	2019
Epilepsy	C0014544	PCDH19	57526	Q8TAB3	protocadherin 19		93	0.599	0.462	0.99975	0.6	definitive	0.981	54	1	2008	2019
Epilepsy	C0014544	SLC6A1	6529	P30531	solute carrier family 6 member 1	Transporter	106	0.592	0.538	0.99993	0.56		1	8	0	2002	2020
Epilepsy	C0014544	SCN1A	6323	P35498	sodium voltage-gated channel alpha subunit 1	Ion channel	287	0.477	0.808	1	0.5		0.977	175	14	2001	2020
Epilepsy	C0014544	SCN2A	6326	Q99250	sodium voltage-gated channel alpha subunit 2	Ion channel	232	0.518	0.731	1	0.5		0.942	52	8	2003	2019
Epilepsy	C0014544	CACNA2D2	9254	Q9NY47	calcium voltage-gated channel auxiliary subunit alpha2delta 2	Ion channel	78	0.626	0.615	0.99997	0.5	strong	1	1	0	2004	2004
Epilepsy	C0014544	CHD2	1106	O14647	chromodomain helicase DNA binding protein 2		99	0.585	0.577	1	0.4		1	11	0	2012	2019
Epilepsy	C0014544	PRRT2	112476	Q7Z6L0	proline rich transmembrane protein 2		353	0.448	0.808	0.57919	0.4	moderate	0.955	22	0	2012	2019
Epilepsy	C0014544	GABRG2	2566	P18507	gamma-aminobutyric acid type A receptor subunit gamma2	Ion channel	169	0.548	0.654	0.73852	0.4	definitive	0.844	32	5	2001	2019
Epilepsy	C0014544	CNTNAP2	26047	Q9UHC6	contactin associated protein 2		203	0.53	0.846	2.8673e-09	0.4		1	11	0	2008	2020
Epilepsy	C0014544	GFAP	2670	P14136	glial fibrillary acidic protein		447	0.421	0.885	1.4601e-06	0.4		1	11	0	1999	2020
Epilepsy	C0014544	GRIN2A	2903	Q12879	glutamate ionotropic receptor NMDA type subunit 2A	Ion channel	212	0.522	0.808	0.99998	0.4		0.96	25	2	1999	2019
Epilepsy	C0014544	HCN1	348980	O60741	hyperpolarization activated cyclic nucleotide gated potassium channel 1		157	0.564	0.654	0.99989	0.4		1	12	0	2003	2020
Epilepsy	C0014544	KCNQ2	3785	O43526	potassium voltage-gated channel subfamily Q member 2	Ion channel	175	0.537	0.654	0.99998	0.4		1	50	4	1998	2020
Epilepsy	C0014544	MECP2	4204	P51608	methyl-CpG binding protein 2	Epigenetic regulator	664	0.414	0.846	0.89382	0.4		0.818	22	9	2005	2020
Epilepsy	C0014544	NPY	4852	P01303	neuropeptide Y	Signaling	381	0.447	0.846	0.14294	0.4		1	14	0	1996	2019
Epilepsy	C0014544	POLG	5428	P54098	DNA polymerase gamma, catalytic subunit	Enzyme	462	0.457	0.846	2.0756e-09	0.4		1	12	4	2008	2018
Epilepsy	C0014544	BDNF	627	P23560	brain derived neurotrophic factor	Signaling	992	0.345	0.923	0.65626	0.4		0.974	38	5	1993	2020
Epilepsy	C0014544	SLC1A2	6506	P43004	solute carrier family 1 member 2	Transporter	208	0.511	0.731	0.71036	0.4		1	11	0	2010	2019
Epilepsy	C0014544	CDKL5	6792	O76039	cyclin dependent kinase like 5	Kinase	224	0.522	0.692	0.99932	0.4		0.975	40	2	2004	2019
Epilepsy	C0014544	STXBP1	6812	P61764	syntaxin binding protein 1	Transporter	213	0.532	0.692	1	0.4		0.931	29	1	2009	2019
Epilepsy	C0014544	TSC1	7248	Q92574	TSC complex subunit 1		391	0.44	0.808	1	0.4		0.958	24	0	1998	2019
Epilepsy	C0014544	TSC2	7249	P49815	TSC complex subunit 2	Enzyme modulator	410	0.439	0.808	1	0.4		1	17	0	1998	2019
Epilepsy	C0014544	GABRB3	2562	P28472	gamma-aminobutyric acid type A receptor subunit beta3	Ion channel	139	0.546	0.615	0.95138	0.39		1	11	2	1998	2019
Epilepsy	C0014544	SYNGAP1	8831	Q96PV0	synaptic Ras GTPase activating protein 1	Enzyme modulator	145	0.584	0.577	1	0.38		1	9	0	2013	2019
Epilepsy	C0014544	IQSEC2	23096	Q5JU85	IQ motif and Sec7 domain ArfGEF 2		155	0.573	0.577	0.99998	0.37		1	8	0	2016	2019
Epilepsy	C0014544	GNAO1	2775	P09471	G protein subunit alpha o1	Enzyme modulator	188	0.523	0.808	0.98963	0.37		1	8	1	2016	2019
Epilepsy	C0014544	MEF2C	4208	Q06413	myocyte enhancer factor 2C	Transcription factor	206	0.517	0.769	0.017256	0.37		1	9	0	2010	2019
Epilepsy	C0014544	SMC1A	8243	Q14683	structural maintenance of chromosomes 1A		251	0.509	0.808	1	0.37		1	8	0	2015	2019
Epilepsy	C0014544	AKT1	207	P31749	AKT serine/threonine kinase 1	Kinase	1250	0.311	0.962	0.9759	0.36		1	7	0	2010	2019
Epilepsy	C0014544	FOXG1	2290	P55316	forkhead box G1		224	0.522	0.692	0.94355	0.36		1	7	0	2010	2018
Epilepsy	C0014544	SCN9A	6335	Q15858	sodium voltage-gated channel alpha subunit 9	Ion channel	213	0.543	0.615	4.7524e-19	0.36	limited	1	9	2	2004	2019
Epilepsy	C0014544	SLC12A2	6558	P55011	solute carrier family 12 member 2	Transporter	128	0.552	0.808	0.96153	0.36		0.857	7	0	2006	2018
Epilepsy	C0014544	POMC	5443	P01189	proopiomelanocortin		873	0.356	0.846	0.00011658	0.35		1	5	0	2011	2018
Epilepsy	C0014544	SLC1A1	6505	P43005	solute carrier family 1 member 1	Transporter	122	0.561	0.654	8.6876e-06	0.35		1	6	0	2002	2018
Epilepsy	C0014544	UBE3A	7337	Q05086	ubiquitin protein ligase E3A		155	0.561	0.692	0.9998	0.35		1	6	0	2003	2016
Epilepsy	C0014544	STX1B	112755	P61266	syntaxin 1B	Transporter	58	0.65	0.308	0.98766	0.34		1	4	0	2014	2018
Epilepsy	C0014544	ALB	213	P02768	albumin	Transporter	1198	0.317	0.962	0.64329	0.34		1	6	0	2004	2019
Epilepsy	C0014544	FLNA	2316	P21333	filamin A		571	0.419	0.846	1	0.34		1	4	0	2002	2019
Epilepsy	C0014544	GABRB2	2561	P47870	gamma-aminobutyric acid type A receptor subunit beta2	Ion channel	89	0.619	0.5	0.84876	0.34		1	4	2	2011	2018
Epilepsy	C0014544	GRM1	2911	Q13255	glutamate metabotropic receptor 1	G-protein coupled receptor	172	0.528	0.808	0.14279	0.34		1	5	0	2010	2019
Epilepsy	C0014544	KCNH1	3756	O95259	potassium voltage-gated channel subfamily H member 1	Ion channel	180	0.542	0.731	0.54625	0.34		1	5	0	2015	2018
Epilepsy	C0014544	SLC35A2	7355	P78381	solute carrier family 35 member A2	Transporter	197	0.525	0.808	0.71792	0.34	strong	1	5	1	2010	2019
Epilepsy	C0014544	WDR45	11152	Q9Y484	WD repeat domain 45		72	0.647	0.423	0.99145	0.33		1	4	0	2017	2019
Epilepsy	C0014544	DNM1	1759	Q05193	dynamin 1	Enzyme modulator	114	0.595	0.692	0.99917	0.33		1	4	0	2010	2018
Epilepsy	C0014544	EEF1A2	1917	Q05639	eukaryotic translation elongation factor 1 alpha 2	Enzyme	166	0.554	0.808	0.99558	0.33		1	4	1	2013	2020
Epilepsy	C0014544	HNRNPU	3192	Q00839	heterogeneous nuclear ribonucleoprotein U		116	0.575	0.654	1	0.33		1	4	0	2017	2018
Epilepsy	C0014544	NEXMIF	340533	Q5QGS0	neurite extension and migration factor		66	0.659	0.385	0.99968	0.33		1	4	0	2015	2018
Epilepsy	C0014544	TGFB1	7040	P01137	transforming growth factor beta 1	Signaling	1558	0.287	0.962	0.03685	0.33		1	3	0	2017	2018
Epilepsy	C0014544	KDM5C	8242	P41229	lysine demethylase 5C		119	0.581	0.538	1	0.33		1	5	0	2007	2016
Epilepsy	C0014544	FGFR3	2261	P22607	fibroblast growth factor receptor 3	Kinase	654	0.391	0.846	1.6432e-05	0.32	moderate	1	3	1	2007	2017
Epilepsy	C0014544	SLC4A10	57282	Q6U841	solute carrier family 4 member 10	Transporter	35	0.678	0.269	0.13404	0.32		1	3	0	2008	2010
Epilepsy	C0014544	SLC1A3	6507	P43003	solute carrier family 1 member 3	Transporter	109	0.573	0.577	0.98914	0.32		0.667	3	0	1994	2019
Epilepsy	C0014544	CACNB4	785	O00305	calcium voltage-gated channel auxiliary subunit beta 4	Ion channel	54	0.653	0.231	0.030679	0.32	disputed	1	7	0	1997	2017
Epilepsy	C0014544	STAMBP	10617	O95630	STAM binding protein	Enzyme	57	0.653	0.423	5.4496e-05	0.31		1	2	0	2013	2019
Epilepsy	C0014544	CHRM2	1129	P08172	cholinergic receptor muscarinic 2	G-protein coupled receptor	91	0.585	0.615	0.18197	0.31		1	2	0	2008	2019
Epilepsy	C0014544	RAB39B	116442	Q96DA2	RAB39B, member RAS oncogene family		90	0.619	0.615	0.82529	0.31		1	2	0	2010	2015
Epilepsy	C0014544	DDX3X	1654	O00571	DEAD-box helicase 3 X-linked		180	0.537	0.769	0.99986	0.31		1	2	0	2015	2018
Epilepsy	C0014544	DYRK1A	1859	Q13627	dual specificity tyrosine phosphorylation regulated kinase 1A	Kinase	212	0.533	0.769	0.99967	0.31		1	2	0	2012	2018
Epilepsy	C0014544	EIF2S3	1968	P41091	eukaryotic translation initiation factor 2 subunit gamma	Enzyme	107	0.604	0.731	0.96388	0.31	strong	1	2	0	2016	2017
Epilepsy	C0014544	FOS	2353	P01100	Fos proto-oncogene, AP-1 transcription factor subunit	Transcription factor	528	0.411	0.885	0.26176	0.31		1	2	0	2005	2018
Epilepsy	C0014544	FOSB	2354	P53539	FosB proto-oncogene, AP-1 transcription factor subunit	Transcription factor	278	0.463	0.846	0.97553	0.31		1	2	0	2005	2018
Epilepsy	C0014544	KCNH5	27133	Q8NCM2	potassium voltage-gated channel subfamily H member 5	Ion channel	13	0.821	0.077	0.019692	0.31	limited	1	1	1	2013	2013
Epilepsy	C0014544	GLUD1	2746	P00367	glutamate dehydrogenase 1	Enzyme	86	0.584	0.731	0.0070495	0.31	strong	1	2	2	2001	2009
Epilepsy	C0014544	GPX1	2876	P07203	glutathione peroxidase 1	Enzyme	290	0.458	0.923	3.8518e-05	0.31		1	2	0	2009	2017
Epilepsy	C0014544	KCND2	3751	Q9NZV8	potassium voltage-gated channel subfamily D member 2	Ion channel	17	0.751	0.308	0.012477	0.31	limited	1	2	0	2014	2018
Epilepsy	C0014544	NPY2R	4887	P49146	neuropeptide Y receptor Y2	G-protein coupled receptor	68	0.612	0.577	0.035526	0.31		1	2	0	1996	2019
Epilepsy	C0014544	ZDHHC9	51114	Q9Y397	zinc finger DHHC-type palmitoyltransferase 9		52	0.67	0.577	0.73749	0.31	strong	1	2	0	2018	2019
Epilepsy	C0014544	PCDH12	51294	Q9NPG4	protocadherin 12		29	0.722	0.346	2.8508e-13	0.31		1	4	0	2008	2019
Epilepsy	C0014544	PIGH	5283	Q14442	phosphatidylinositol glycan anchor biosynthesis class H		23	0.76	0.231	0.2307	0.31	strong	1	1	0	2018	2018
Epilepsy	C0014544	RARS2	57038	Q5T160	arginyl-tRNA synthetase 2, mitochondrial		57	0.663	0.462	7.7352e-14	0.31		1	2	0	2010	2019
Epilepsy	C0014544	PURA	5813	Q00577	purine rich element binding protein A	Nucleic acid binding	83	0.644	0.5	0.94029	0.31		1	2	0	2014	2018
Epilepsy	C0014544	ALG13	79868	Q9NP73	ALG13 UDP-N-acetylglucosaminyltransferase subunit		98	0.631	0.577	0.99998	0.31		1	2	0	2018	2019
Epilepsy	C0014544	LMAN2L	81562	Q9H0V9	lectin, mannose binding 2 like	Transporter	59	0.641	0.385	1.9629e-11	0.31		1	1	1	2016	2016
Epilepsy	C0014544	KCNAB2	8514	Q13303	potassium voltage-gated channel subfamily A regulatory beta subunit 2	Ion channel	111	0.593	0.692	0.79978	0.31		1	1	0	2001	2001
Epilepsy	C0014544	CERT1	10087	Q9Y5P4	ceramide transporter 1	Transporter	71	0.674	0.5	0.66702	0.3		1	1	0	2018	2018
Epilepsy	C0014544	CHRM1	1128	P11229	cholinergic receptor muscarinic 1	G-protein coupled receptor	68	0.653	0.577	0.99059	0.3		1	1	0	2008	2008
Epilepsy	C0014544	EARS2	124454	Q5JPH6	glutamyl-tRNA synthetase 2, mitochondrial	Enzyme	47	0.666	0.538	1.1238e-08	0.3	strong	1	1	0	2012	2012
Epilepsy	C0014544	ADRA2A	150	P08913	adrenoceptor alpha 2A	G-protein coupled receptor	102	0.578	0.615	0.00081816	0.3		1	1	0	2007	2007
Epilepsy	C0014544	ERN1	2081	O75460	endoplasmic reticulum to nucleus signaling 1	Kinase	163	0.513	0.808	0.99027	0.3		1	1	0	2009	2009
Epilepsy	C0014544	P2RX2	22953	Q9UBL9	purinergic receptor P2X 2	Ion channel	99	0.585	0.769	9.6508e-13	0.3		1	1	0	2003	2003
Epilepsy	C0014544	FOLR1	2348	P15328	folate receptor alpha		174	0.522	0.885	0.12642	0.3		1	1	0	2009	2009
[truncated: 1,130 more rows]

## Sheet: Supplementary Table S5.2
SCN8A
GRIN2B
ABCB1
SLC12A5
[truncated: 150 more rows]
